# Supplementary material for: Discovery and Visualization of the Hidden Relationships among N-Glycosylation, Disulfide Bonds, and Membrane Topology
Source: Int J Mol Sci. 2023 Nov 10;24(22):16182. doi: 10.3390/ijms242216182 (PMC10671238; doi:10.3390/ijms242216182)
Supplement: Supplementary file 1 [file ijms-24-16182-s001.zip]

Archive with 5 entries (5 files):
- ijms-2676210-supplementary/Supplementary Table S1.xlsx
- ijms-2676210-supplementary/Supplementary Table S2.xlsx
- ijms-2676210-supplementary/Supplementary Table S3.xlsx
- ijms-2676210-supplementary/Supplementary Table S4.xlsx
- ijms-2676210-supplementary/Supplementary Table S5.xlsx
