# Supplementary material for: Discovery and Visualization of the Hidden Relationships among N-Glycosylation, Disulfide Bonds, and Membrane Topology
Source: Int J Mol Sci. 2023 Nov 10;24(22):16182. doi: 10.3390/ijms242216182 (PMC10671238; doi:10.3390/ijms242216182)
Supplement: Supplementary file 1 [file ijms-24-16182-s001.zip › ijms-2676210-supplementary/Supplementary Table S2.xlsx]

## Sheet: 1-3 SS (unique)
Uniprot Accession	Protein name
Q13449	Limbic system-associated membrane protein (LSAMP) (IgLON family member 3)
Q86TH1	ADAMTS-like protein 2 (ADAMTSL-2)
Q9Y5X5	Neuropeptide FF receptor 2 (G-protein coupled receptor 74) (G-protein coupled receptor HLWAR77) (Neuropeptide G-protein coupled receptor)
Q5T6X5	G-protein coupled receptor family C group 6 member A (hGPRC6A) (G-protein coupled receptor GPCR33) (hGPCR33)
Q96PL2	Beta-tectorin
Q9NY46	Sodium channel protein type 3 subunit alpha (Sodium channel protein brain III subunit alpha) (Sodium channel protein type III subunit alpha) (Voltage-gated sodium channel subtype III) (Voltage-gated sodium channel subunit alpha Nav1.3)
Q9Y6M7	Sodium bicarbonate cotransporter 3 (Electroneutral Na/HCO(3) cotransporter) (Sodium bicarbonate cotransporter 2) (Sodium bicarbonate cotransporter 2b) (Bicarbonate transporter) (Solute carrier family 4 member 7)
P46721	Solute carrier organic anion transporter family member 1A2 (OATP1A2) (OATP-A) (Organic anion-transporting polypeptide 1) (OATP-1) (Sodium-independent organic anion transporter) (Solute carrier family 21 member 3)
P47900	P2Y purinoceptor 1 (P2Y1) (ADP receptor) (Purinergic receptor)
P20309	Muscarinic acetylcholine receptor M3
Q96P68	2-oxoglutarate receptor 1 (Alpha-ketoglutarate receptor 1) (G-protein coupled receptor 80) (G-protein coupled receptor 99) (P2Y purinoceptor 15) (P2Y15) (P2Y-like GPCR) (P2Y-like nucleotide receptor)
O95897	Noelin-2 (Olfactomedin-2)
Q6NT32	Carboxylesterase 5A (EC 3.1.1.1) (Carboxylesterase-like urinary excreted protein homolog) (Cauxin)
P30988	Calcitonin receptor (CT-R)
P43116	Prostaglandin E2 receptor EP2 subtype (PGE receptor EP2 subtype) (PGE2 receptor EP2 subtype) (Prostanoid EP2 receptor)
Q9Y5Y9	Sodium channel protein type 10 subunit alpha (Peripheral nerve sodium channel 3) (PN3) (hPN3) (Sodium channel protein type X subunit alpha) (Voltage-gated sodium channel subunit alpha Nav1.8)
P41586	Pituitary adenylate cyclase-activating polypeptide type I receptor (PACAP type I receptor) (PACAP-R-1) (PACAP-R1)
Q13421	Mesothelin (CAK1 antigen) (Pre-pro-megakaryocyte-potentiating factor) [Cleaved into: Megakaryocyte-potentiating factor (MPF); Mesothelin, cleaved form]
Q8IZF6	Adhesion G-protein coupled receptor G4 (G-protein coupled receptor 112)
P22894	Neutrophil collagenase (EC 3.4.24.34) (Matrix metalloproteinase-8) (MMP-8) (PMNL collagenase) (PMNL-CL)
Q9P121	Neurotrimin (hNT) (IgLON family member 2)
Q96LB8	Peptidoglycan recognition protein 4 (Peptidoglycan recognition protein I-beta) (PGLYRPIbeta) (PGRP-I-beta) (Peptidoglycan recognition protein intermediate beta)
Q99983	Osteomodulin (Keratan sulfate proteoglycan osteomodulin) (KSPG osteomodulin) (Osteoadherin) (OSAD)
Q99677	Lysophosphatidic acid receptor 4 (LPA receptor 4) (LPA-4) (G-protein coupled receptor 23) (P2Y purinoceptor 9) (P2Y9) (P2Y5-like receptor) (Purinergic receptor 9)
Q9Y264	Angiopoietin-4 (ANG-4) (Angiopoietin-3) (ANG-3)
P15018	Leukemia inhibitory factor (LIF) (Differentiation-stimulating factor) (D factor) (Melanoma-derived LPL inhibitor) (MLPLI) (Emfilermin)
O14773	Tripeptidyl-peptidase 1 (TPP-1) (EC 3.4.14.9) (Cell growth-inhibiting gene 1 protein) (Lysosomal pepstatin-insensitive protease) (LPIC) (Tripeptidyl aminopeptidase) (Tripeptidyl-peptidase I) (TPP-I)
Q92484	Acid sphingomyelinase-like phosphodiesterase 3a (ASM-like phosphodiesterase 3a) (EC 3.1.4.-)
P22004	Bone morphogenetic protein 6 (BMP-6) (VG-1-related protein) (VG-1-R) (VGR-1)
P16278	Beta-galactosidase (EC 3.2.1.23) (Acid beta-galactosidase) (Lactase) (Elastin receptor 1)
P50052	Type-2 angiotensin II receptor (Angiotensin II type-2 receptor) (AT2 receptor)
Q401N2	Zinc-activated ligand-gated ion channel (Ligand-gated ion channel zinc-activated 1) (Ligand-gated ion-channel receptor L2)
P27352	Cobalamin binding intrinsic factor (Gastric intrinsic factor) (Intrinsic factor) (IF) (INF)
P46098	5-hydroxytryptamine receptor 3A (5-HT3-A) (5-HT3A) (5-hydroxytryptamine receptor 3) (5-HT-3) (5-HT3R) (Serotonin receptor 3A) (Serotonin-gated ion channel receptor)
P0C7T3	Olfactory receptor 56A5
P08172	Muscarinic acetylcholine receptor M2
Q9NYB5	Solute carrier organic anion transporter family member 1C1 (Organic anion transporter 1C1) (OATP1C1) (Organic anion transporter F) (OATP-F) (Organic anion transporter polypeptide-related protein 5) (OAT-RP-5) (OATP-RP5) (Organic anion-transporting polypeptide 14) (OATP-14) (Solute carrier family 21 member 14) (Thyroxine transporter)
Q9Y251	Heparanase (EC 3.2.1.166) (Endo-glucoronidase) (Heparanase-1) (Hpa1) [Cleaved into: Heparanase 8 kDa subunit; Heparanase 50 kDa subunit]
Q15238	Pregnancy-specific beta-1-glycoprotein 5 (PS-beta-G-5) (PSBG-5) (Pregnancy-specific glycoprotein 5) (Fetal liver non-specific cross-reactive antigen 3) (FL-NCA-3)
Q14314	Fibroleukin (Fibrinogen-like protein 2) (pT49)
Q14624	Inter-alpha-trypsin inhibitor heavy chain H4 (ITI heavy chain H4) (ITI-HC4) (Inter-alpha-inhibitor heavy chain 4) (Inter-alpha-trypsin inhibitor family heavy chain-related protein) (IHRP) (Plasma kallikrein sensitive glycoprotein 120) (Gp120) (PK-120) [Cleaved into: 70 kDa inter-alpha-trypsin inhibitor heavy chain H4; 35 kDa inter-alpha-trypsin inhibitor heavy chain H4]
Q96PB7	Noelin-3 (Olfactomedin-3) (Optimedin)
P02763	Alpha-1-acid glycoprotein 1 (AGP 1) (Orosomucoid-1) (OMD 1)
Q00888	Pregnancy-specific beta-1-glycoprotein 4 (PS-beta-G-4) (PSBG-4) (Pregnancy-specific glycoprotein 4) (Pregnancy-specific beta-1-glycoprotein 9) (PS-beta-G-9) (PSBG-9) (Pregnancy-specific glycoprotein 9)
P26992	Ciliary neurotrophic factor receptor subunit alpha (CNTF receptor subunit alpha) (CNTFR-alpha)
Q8IZF2	Adhesion G protein-coupled receptor F5 (G-protein coupled receptor 116)
P14384	Carboxypeptidase M (CPM) (EC 3.4.17.12)
A8MTB9	Carcinoembryonic antigen-related cell adhesion molecule 18
A6NGN9	IgLON family member 5
P19801	Amiloride-sensitive amine oxidase [copper-containing] (DAO) (Diamine oxidase) (EC 1.4.3.22) (Amiloride-binding protein 1) (Amine oxidase copper domain-containing protein 1) (Histaminase) (Kidney amine oxidase) (KAO)
Q9UBX1	Cathepsin F (CATSF) (EC 3.4.22.41)
Q92752	Tenascin-R (TN-R) (Janusin) (Restrictin)
Q9NY47	Voltage-dependent calcium channel subunit alpha-2/delta-2 (Voltage-gated calcium channel subunit alpha-2/delta-2) [Cleaved into: Voltage-dependent calcium channel subunit alpha-2-2; Voltage-dependent calcium channel subunit delta-2]
O95838	Glucagon-like peptide 2 receptor (GLP-2 receptor) (GLP-2-R) (GLP-2R)
Q5H8C1	FRAS1-related extracellular matrix protein 1 (Protein QBRICK)
O75899	Gamma-aminobutyric acid type B receptor subunit 2 (GABA-B receptor 2) (GABA-B-R2) (GABA-BR2) (GABABR2) (Gb2) (G-protein coupled receptor 51) (HG20)
P12111	Collagen alpha-3(VI) chain
P16444	Dipeptidase 1 (EC 3.4.13.19) (Beta-lactamase) (EC 3.5.2.6) (Dehydropeptidase-I) (Microsomal dipeptidase) (Renal dipeptidase) (hRDP)
O95264	5-hydroxytryptamine receptor 3B (5-HT3-B) (5-HT3B) (Serotonin receptor 3B)
O60938	Keratocan (KTN) (Keratan sulfate proteoglycan keratocan)
P34903	Gamma-aminobutyric acid receptor subunit alpha-3 (GABA(A) receptor subunit alpha-3)
P18428	Lipopolysaccharide-binding protein (LBP)
P22304	Iduronate 2-sulfatase (EC 3.1.6.13) (Alpha-L-iduronate sulfate sulfatase) (Idursulfase) [Cleaved into: Iduronate 2-sulfatase 42 kDa chain; Iduronate 2-sulfatase 14 kDa chain]
P78363	Retinal-specific phospholipid-transporting ATPase ABCA4 (EC 7.6.2.1) (ATP-binding cassette sub-family A member 4) (RIM ABC transporter) (RIM proteinv) (RmP) (Retinal-specific ATP-binding cassette transporter) (Stargardt disease protein)
Q96IY4	Carboxypeptidase B2 (EC 3.4.17.20) (Carboxypeptidase U) (CPU) (Plasma carboxypeptidase B) (pCPB) (Thrombin-activable fibrinolysis inhibitor) (TAFI)
P35368	Alpha-1B adrenergic receptor (Alpha-1B adrenoreceptor) (Alpha-1B adrenoceptor)
Q96SM3	Probable carboxypeptidase X1 (EC 3.4.17.-) (Metallocarboxypeptidase CPX-1)
P22888	Lutropin-choriogonadotropic hormone receptor (LH/CG-R) (Luteinizing hormone receptor) (LHR) (LSH-R)
Q8N436	Inactive carboxypeptidase-like protein X2
Q6P179	Endoplasmic reticulum aminopeptidase 2 (EC 3.4.11.-) (Leukocyte-derived arginine aminopeptidase) (L-RAP)
Q9GZQ6	Neuropeptide FF receptor 1 (G-protein coupled receptor 147) (RFamide-related peptide receptor OT7T022)
Q96RQ9	L-amino-acid oxidase (LAAO) (LAO) (EC 1.4.3.2) (EC 1.4.3.25) (Interleukin-4-induced protein 1) (IL4-induced protein 1) (hIL4I1) (Protein Fig-1) (hFIG1)
P51884	Lumican (Keratan sulfate proteoglycan lumican) (KSPG lumican)
Q6P4A8	Phospholipase B-like 1 (EC 3.1.1.-) (LAMA-like protein 1) (Lamina ancestor homolog 1) (Phospholipase B domain-containing protein 1) [Cleaved into: Phospholipase B-like 1 chain A; Phospholipase B-like 1 chain B; Phospholipase B-like 1 chain C]
P04180	Phosphatidylcholine-sterol acyltransferase (EC 2.3.1.43) (1-alkyl-2-acetylglycerophosphocholine esterase) (EC 3.1.1.47) (Lecithin-cholesterol acyltransferase) (Phospholipid-cholesterol acyltransferase) (Platelet-activating factor acetylhydrolase) (PAF acetylhydrolase)
P22003	Bone morphogenetic protein 5 (BMP-5)
Q9Y271	Cysteinyl leukotriene receptor 1 (CysLTR1) (Cysteinyl leukotriene D4 receptor) (LTD4 receptor) (G-protein coupled receptor HG55) (HMTMF81)
O00591	Gamma-aminobutyric acid receptor subunit pi (GABA(A) receptor subunit pi)
Q8NHP8	Putative phospholipase B-like 2 (EC 3.1.1.-) (76 kDa protein) (p76) (LAMA-like protein 2) (Lamina ancestor homolog 2) (Phospholipase B domain-containing protein 2) [Cleaved into: Putative phospholipase B-like 2 32 kDa form; Putative phospholipase B-like 2 45 kDa form]
Q8N4F0	BPI fold-containing family B member 2 (Bactericidal/permeability-increasing protein-like 1) (BPI-like 1) (Long palate, lung and nasal epithelium carcinoma-associated protein 2) (RYSR)
Q96ID5	Immunoglobulin superfamily member 21 (IgSF21)
O95972	Bone morphogenetic protein 15 (BMP-15) (Growth/differentiation factor 9B) (GDF-9B)
P11464	Pregnancy-specific beta-1-glycoprotein 1 (PS-beta-G-1) (PSBG-1) (Pregnancy-specific glycoprotein 1) (CD66 antigen-like family member F) (Fetal liver non-specific cross-reactive antigen 1/2) (FL-NCA-1/2) (PSG95) (Pregnancy-specific beta-1 glycoprotein C/D) (PS-beta-C/D) (CD antigen CD66f)
Q9Y345	Sodium- and chloride-dependent glycine transporter 2 (GlyT-2) (GlyT2) (Solute carrier family 6 member 5)
Q7Z3B1	Neuronal growth regulator 1 (IgLON family member 4)
P04062	Lysosomal acid glucosylceramidase (Lysosomal acid GCase) (EC 3.2.1.45) (Acid beta-glucosidase) (Alglucerase) (Beta-glucocerebrosidase) (Beta-GC) (Beta-glucosylceramidase 1) (Cholesterol glucosyltransferase) (SGTase) (EC 2.4.1.-) (Cholesteryl-beta-glucosidase) (EC 3.2.1.-) (D-glucosyl-N-acylsphingosine glucohydrolase) (Glucosylceramidase beta 1) (Imiglucerase) (Lysosomal cholesterol glycosyltransf…
O95477	Phospholipid-transporting ATPase ABCA1 (EC 7.6.2.1) (ATP-binding cassette sub-family A member 1) (ATP-binding cassette transporter 1) (ABC-1) (ATP-binding cassette 1) (Cholesterol efflux regulatory protein)
Q00889	Pregnancy-specific beta-1-glycoprotein 6 (PS-beta-G-6) (PSBG-6) (Pregnancy-specific glycoprotein 6) (Pregnancy-specific beta-1-glycoprotein 10) (PS-beta-G-10) (PSBG-10) (Pregnancy-specific glycoprotein 10) (Pregnancy-specific beta-1-glycoprotein 12) (PS-beta-G-12) (PSBG-12) (Pregnancy-specific glycoprotein 12)
Q8IZJ3	C3 and PZP-like alpha-2-macroglobulin domain-containing protein 8
Q13563	Polycystin-2 (PC2) (Autosomal dominant polycystic kidney disease type II protein) (Polycystic kidney disease 2 protein) (Polycystwin) (R48321) (Transient receptor potential cation channel subfamily P member 2)
O00115	Deoxyribonuclease-2-alpha (EC 3.1.22.1) (Acid DNase) (Deoxyribonuclease II alpha) (DNase II alpha) (Lysosomal DNase II) (R31240_2)
P08697	Alpha-2-antiplasmin (Alpha-2-AP) (Alpha-2-plasmin inhibitor) (Alpha-2-PI) (Serpin F2)
O14792	Heparan sulfate glucosamine 3-O-sulfotransferase 1 (EC 2.8.2.23) (Heparan sulfate D-glucosaminyl 3-O-sulfotransferase 1) (3-OST-1) (Heparan sulfate 3-O-sulfotransferase 1) (h3-OST-1)
P19652	Alpha-1-acid glycoprotein 2 (AGP 2) (Orosomucoid-2) (OMD 2)
Q14982	Opioid-binding protein/cell adhesion molecule (OBCAM) (OPCML) (Opioid-binding cell adhesion molecule) (IgLON family member 1)
Q9Y6C2	EMILIN-1 (Elastin microfibril interface-located protein 1) (Elastin microfibril interfacer 1)
Q8WTR4	Glycerophosphodiester phosphodiesterase domain-containing protein 5 (Glycerophosphocholine phosphodiesterase GDPD5) (EC 3.1.4.2) (Glycerophosphodiester phosphodiesterase 2) (Phosphoinositide phospholipase C GDPD5) (EC 3.1.4.11)
P05155	Plasma protease C1 inhibitor (C1 Inh) (C1Inh) (C1 esterase inhibitor) (C1-inhibiting factor) (Serpin G1)
Q9NT22	EMILIN-3 (EMILIN-5) (Elastin microfibril interface-located protein 3) (Elastin microfibril interfacer 3) (Elastin microfibril interface-located protein 5) (Elastin microfibril interfacer 5)
P01008	Antithrombin-III (ATIII) (Serpin C1)
P35498	Sodium channel protein type 1 subunit alpha (Sodium channel protein brain I subunit alpha) (Sodium channel protein type I subunit alpha) (Voltage-gated sodium channel subunit alpha Nav1.1)
P51888	Prolargin (Proline-arginine-rich end leucine-rich repeat protein)
Q8IWK6	Adhesion G protein-coupled receptor A3 (G-protein coupled receptor 125)
P40225	Thrombopoietin (C-mpl ligand) (ML) (Megakaryocyte colony-stimulating factor) (Megakaryocyte growth and development factor) (MGDF) (Myeloproliferative leukemia virus oncogene ligand)
Q9NZP8	Complement C1r subcomponent-like protein (C1r-LP) (C1r-like protein) (EC 3.4.21.-) (C1r-like serine protease analog protein) (CLSPa)
Q7Z443	Polycystin-1-like protein 3 (Polycystin-1L3) (PC1-like 3 protein) (Polycystic kidney disease protein 1-like 3)
P0DQD5	Neuropeptide Y receptor type 4-2
Q16557	Pregnancy-specific beta-1-glycoprotein 3 (PS-beta-G-3) (PSBG-3) (Pregnancy-specific glycoprotein 3) (Carcinoembryonic antigen SG5)
P35372	Mu-type opioid receptor (M-OR-1) (MOR-1) (Mu opiate receptor) (Mu opioid receptor) (MOP) (hMOP)
O95998	Interleukin-18-binding protein (IL-18BP) (Tadekinig-alfa)
P28223	5-hydroxytryptamine receptor 2A (5-HT-2) (5-HT-2A) (Serotonin receptor 2A)
Q8NBW4	Neutral amino acid transporter 9 (Solute carrier family 38 member 9) (Up-regulated in lung cancer 11)
P39059	Collagen alpha-1(XV) chain [Cleaved into: Restin (Endostatin-XV) (Related to endostatin) (Restin-I); Restin-2 (Restin-II); Restin-3 (Restin-III); Restin-4 (Restin-IV)]
P05186	Alkaline phosphatase, tissue-nonspecific isozyme (AP-TNAP) (TNS-ALP) (TNSALP) (EC 3.1.3.1) (Alkaline phosphatase liver/bone/kidney isozyme) (Phosphoamidase) (Phosphocreatine phosphatase) (EC 3.9.1.1)
Q93070	Ecto-ADP-ribosyltransferase 4 (EC 2.4.2.31) (ADP-ribosyltransferase C2 and C3 toxin-like 4) (ARTC4) (Dombrock blood group carrier molecule) (Mono(ADP-ribosyl)transferase 4) (NAD(P)(+)--arginine ADP-ribosyltransferase 4) (CD antigen CD297)
Q8N130	Sodium-dependent phosphate transport protein 2C (Sodium-phosphate transport protein 2C) (Na(+)-dependent phosphate cotransporter 2C) (Sodium/inorganic phosphate cotransporter IIC) (Sodium/phosphate cotransporter 2C) (Na(+)/Pi cotransporter 2C) (NaPi-2c) (Solute carrier family 34 member 3)
O15204	ADAM DEC1 (EC 3.4.24.-) (A disintegrin and metalloproteinase domain-like protein decysin-1) (ADAM-like protein decysin-1)
P30874	Somatostatin receptor type 2 (SS-2-R) (SS2-R) (SS2R) (SST2) (SRIF-1)
P12644	Bone morphogenetic protein 4 (BMP-4) (Bone morphogenetic protein 2B) (BMP-2B)
Q14524	Sodium channel protein type 5 subunit alpha (Sodium channel protein cardiac muscle subunit alpha) (Sodium channel protein type V subunit alpha) (Voltage-gated sodium channel subunit alpha Nav1.5) (hH1)
Q99624	Sodium-coupled neutral amino acid transporter 3 (N-system amino acid transporter 1) (Na(+)-coupled neutral amino acid transporter 3) (Solute carrier family 38 member 3) (System N amino acid transporter 1)
Q9NS75	Cysteinyl leukotriene receptor 2 (CysLTR2) (G-protein coupled receptor GPCR21) (hGPCR21) (G-protein coupled receptor HG57) (HPN321)
Q9UQD0	Sodium channel protein type 8 subunit alpha (Sodium channel protein type VIII subunit alpha) (Voltage-gated sodium channel subunit alpha Nav1.6)
P35225	Interleukin-13 (IL-13)
Q08722	Leukocyte surface antigen CD47 (Antigenic surface determinant protein OA3) (Integrin-associated protein) (IAP) (Protein MER6) (CD antigen CD47)
Q99784	Noelin (Neuronal olfactomedin-related ER localized protein) (Olfactomedin-1)
Q11206	CMP-N-acetylneuraminate-beta-galactosamide-alpha-2,3-sialyltransferase 4 (Alpha 2,3-ST 4) (Beta-galactoside alpha-2,3-sialyltransferase 4) (EC 2.4.3.2) (EC 2.4.3.4) (Alpha 2,3-sialyltransferase IV) (Gal-NAc6S) (Gal-beta-1,3-GalNAc-alpha-2,3-sialyltransferase) (Gal-beta-1,4-GlcNAc-alpha-2,3-sialyltransferase) (N-acetyllactosaminide alpha-2,3-sialyltransferase) (EC 2.4.3.6) (SAT-3) (ST-4) (ST3Gal I…
Q9NZK5	Adenosine deaminase 2 (EC 3.5.4.4) (Cat eye syndrome critical region protein 1)
P11465	Pregnancy-specific beta-1-glycoprotein 2 (PS-beta-G-2) (PSBG-2) (Pregnancy-specific glycoprotein 2) (Pregnancy-specific beta-1 glycoprotein E) (PS-beta-E)
P07098	Gastric triacylglycerol lipase (GL) (Gastric lipase) (EC 3.1.1.3)
Q9P0L9	Polycystin-2-like protein 1 (Polycystin-2L1) (Polycystic kidney disease 2-like 1 protein) (Polycystin-2 homolog) (Polycystin-L) (Polycystin-L1)
Q13046	Pregnancy-specific beta-1-glycoprotein 7 (PS-beta-G-7) (PSBG-7) (Pregnancy-specific glycoprotein 7)
Q9UPC5	Probable G-protein coupled receptor 34
Q00887	Pregnancy-specific beta-1-glycoprotein 9 (PS-beta-G-9) (PSBG-9) (Pregnancy-specific glycoprotein 9) (PS34) (Pregnancy-specific beta-1 glycoprotein B) (PS-beta-B) (Pregnancy-specific beta-1-glycoprotein 11) (PS-beta-G-11) (PSBG-11) (Pregnancy-specific glycoprotein 11) (Pregnancy-specific glycoprotein 7) (PSG7)
P18075	Bone morphogenetic protein 7 (BMP-7) (Osteogenic protein 1) (OP-1) (Eptotermin alfa)
O95436	Sodium-dependent phosphate transport protein 2B (Sodium-phosphate transport protein 2B) (Na(+)-dependent phosphate cotransporter 2B) (NaPi3b) (Sodium/phosphate cotransporter 2B) (Na(+)/Pi cotransporter 2B) (NaPi-2b) (Solute carrier family 34 member 2)
Q03431	Parathyroid hormone/parathyroid hormone-related peptide receptor (PTH/PTHrP type I receptor) (PTH/PTHr receptor) (Parathyroid hormone 1 receptor) (PTH1 receptor)
P55107	Growth/differentiation factor 10 (GDF-10) (Bone morphogenetic protein 3B) (BMP-3B) (Bone-inducing protein) (BIP)
P12645	Bone morphogenetic protein 3 (BMP-3) (Bone morphogenetic protein 3A) (BMP-3A) (Osteogenin)
P55058	Phospholipid transfer protein (Lipid transfer protein II)
Q02083	N-acylethanolamine-hydrolyzing acid amidase (EC 3.5.1.60) (Acid ceramidase-like protein) (Acylsphingosine deacylase NAAA) (EC 3.5.1.23) (N-acylsphingosine amidohydrolase-like) (ASAH-like protein) [Cleaved into: N-acylethanolamine-hydrolyzing acid amidase subunit alpha; N-acylethanolamine-hydrolyzing acid amidase subunit beta]
P31644	Gamma-aminobutyric acid receptor subunit alpha-5 (GABA(A) receptor subunit alpha-5)
P50391	Neuropeptide Y receptor type 4 (NPY4-R) (Pancreatic polypeptide receptor 1) (PP1)
P61647	Alpha-2,8-sialyltransferase 8F (EC 2.4.99.-) (Sialyltransferase 8F) (SIAT8-F) (Sialyltransferase St8Sia VI) (ST8SiaVI)
P12643	Bone morphogenetic protein 2 (BMP-2) (Bone morphogenetic protein 2A) (BMP-2A)
P54803	Galactocerebrosidase (GALCERase) (EC 3.2.1.46) (Galactocerebroside beta-galactosidase) (Galactosylceramidase) (Galactosylceramide beta-galactosidase)
Q7Z442	Polycystin-1-like protein 2 (Polycystin-1L2) (PC1-like 2 protein) (Polycystic kidney disease protein 1-like 2)
P25116	Proteinase-activated receptor 1 (PAR-1) (Coagulation factor II receptor) (Thrombin receptor)
Q9H8L6	Multimerin-2 (EMILIN-3) (Elastin microfibril interface located protein 3) (Elastin microfibril interfacer 3) (EndoGlyx-1 p125/p140 subunit)
P06276	Cholinesterase (EC 3.1.1.8) (Acylcholine acylhydrolase) (Butyrylcholine esterase) (Choline esterase II) (Pseudocholinesterase)
Q49SQ1	Probable G-protein coupled receptor 33
Q8IZS8	Voltage-dependent calcium channel subunit alpha-2/delta-3 (Voltage-gated calcium channel subunit alpha-2/delta-3) [Cleaved into: Voltage-dependent calcium channel subunit alpha-2-3; Voltage-dependent calcium channel subunit delta-3]
Q8WWZ8	Oncoprotein-induced transcript 3 protein (Liver-specific zona pellucida domain-containing protein)
Q92187	CMP-N-acetylneuraminate-poly-alpha-2,8-sialyltransferase (EC 2.4.99.-) (Alpha-2,8-sialyltransferase 8D) (Polysialyltransferase-1) (Sialyltransferase 8D) (SIAT8-D) (Sialyltransferase St8Sia IV) (ST8SiaIV)
Q9H2Y9	Solute carrier organic anion transporter family member 5A1 (Organic anion transporter polypeptide-related protein 4) (OATP-RP4) (OATPRP4) (Solute carrier family 21 member 15)
Q06828	Fibromodulin (FM) (Collagen-binding 59 kDa protein) (Keratan sulfate proteoglycan fibromodulin) (KSPG fibromodulin)
Q9UIG8	Solute carrier organic anion transporter family member 3A1 (OATP3A1) (Organic anion transporter polypeptide-related protein 3) (OATP-RP3) (OATPRP3) (Organic anion-transporting polypeptide D) (OATP-D) (PGE1 transporter) (Sodium-independent organic anion transporter D) (Solute carrier family 21 member 11)
P25311	Zinc-alpha-2-glycoprotein (Zn-alpha-2-GP) (Zn-alpha-2-glycoprotein)
P16473	Thyrotropin receptor (Thyroid-stimulating hormone receptor) (TSH-R)
Q9UI33	Sodium channel protein type 11 subunit alpha (Peripheral nerve sodium channel 5) (PN5) (Sensory neuron sodium channel 2) (Sodium channel protein type XI subunit alpha) (Voltage-gated sodium channel subunit alpha Nav1.9) (hNaN)
Q13510	Acid ceramidase (AC) (ACDase) (Acid CDase) (EC 3.5.1.23) (Acylsphingosine deacylase) (N-acylethanolamine hydrolase ASAH1) (EC 3.5.1.-) (N-acylsphingosine amidohydrolase) (Putative 32 kDa heart protein) (PHP32) [Cleaved into: Acid ceramidase subunit alpha; Acid ceramidase subunit beta]
P04216	Thy-1 membrane glycoprotein (CDw90) (Thy-1 antigen) (CD antigen CD90)
P51688	N-sulphoglucosamine sulphohydrolase (EC 3.10.1.1) (Sulfoglucosamine sulfamidase) (Sulphamidase)
Q86SQ4	Adhesion G-protein coupled receptor G6 (Developmentally regulated G-protein-coupled receptor) (G-protein coupled receptor 126) (Vascular inducible G protein-coupled receptor) [Cleaved into: ADGRG6 N-terminal fragment (ADGRG6-NTF); ADGRG6 C-terminal fragment (ADGRG6-CTF)]
P35462	D(3) dopamine receptor (Dopamine D3 receptor)
Q99538	Legumain (EC 3.4.22.34) (Asparaginyl endopeptidase) (Protease, cysteine 1)
Q86UG4	Solute carrier organic anion transporter family member 6A1 (Cancer/testis antigen 48) (CT48) (Gonad-specific transporter) (GST) (Organic anion-transporting polypeptide 6A1) (Organic anion-transporting polypeptide I) (OATP-I) (Solute carrier family 21 member 19)
O15123	Angiopoietin-2 (ANG-2)
O95490	Adhesion G protein-coupled receptor L2 (Calcium-independent alpha-latrotoxin receptor 2) (CIRL-2) (Latrophilin homolog 1) (Latrophilin-2) (Lectomedin-1)
P35475	Alpha-L-iduronidase (EC 3.2.1.76)
Q15389	Angiopoietin-1 (ANG-1)
P07686	Beta-hexosaminidase subunit beta (EC 3.2.1.52) (Beta-N-acetylhexosaminidase subunit beta) (Hexosaminidase subunit B) (Cervical cancer proto-oncogene 7 protein) (HCC-7) (N-acetyl-beta-glucosaminidase subunit beta) [Cleaved into: Beta-hexosaminidase subunit beta chain B; Beta-hexosaminidase subunit beta chain A]
P30926	Neuronal acetylcholine receptor subunit beta-4
Q96PE1	Adhesion G protein-coupled receptor A2 (G-protein coupled receptor 124) (Tumor endothelial marker 5)
Q8NCC3	Phospholipase A2 group XV (1-O-acylceramide synthase) (ACS) (LCAT-like lysophospholipase) (LLPL) (EC 3.1.1.5) (Lysophospholipase 3) (Lysosomal phospholipase A and acyltransferase) (EC 2.3.1.-, EC 3.1.1.32, EC 3.1.1.4) (Lysosomal phospholipase A2) (LPLA2)
Q01118	Sodium channel protein type 7 subunit alpha (Putative voltage-gated sodium channel subunit alpha Nax) (Sodium channel protein cardiac and skeletal muscle subunit alpha) (Sodium channel protein type VII subunit alpha)
Q9BXX0	EMILIN-2 (Elastin microfibril interface-located protein 2) (Elastin microfibril interfacer 2) (Protein FOAP-10)
P01848	T cell receptor alpha chain constant
P02750	Leucine-rich alpha-2-glycoprotein (LRG)
Q9NPD5	Solute carrier organic anion transporter family member 1B3 (Liver-specific organic anion transporter 2) (LST-2) (OATP1B3) (Organic anion transporter 8) (Organic anion-transporting polypeptide 8) (OATP-8) (Solute carrier family 21 member 8)
O60383	Growth/differentiation factor 9 (GDF-9)
Q9Y6L6	Solute carrier organic anion transporter family member 1B1 (SLCO1B1) (Liver-specific organic anion transporter 1) (LST-1) (OATP-C) (Organic anion transporter SLC21A6) (Sodium-independent organic anion-transporting polypeptide 2) (OATP-2) (Solute carrier family 21 member 6)
P11597	Cholesteryl ester transfer protein (Lipid transfer protein I)
Q9NRD8	Dual oxidase 2 (EC 1.11.1.-) (EC 1.6.3.1) (Large NOX 2) (Long NOX 2) (NADH/NADPH thyroid oxidase p138-tox) (NADPH oxidase/peroxidase DUOX2) (NADPH thyroid oxidase 2) (Thyroid oxidase 2) (p138 thyroid oxidase)
Q9NZ08	Endoplasmic reticulum aminopeptidase 1 (EC 3.4.11.-) (ARTS-1) (Adipocyte-derived leucine aminopeptidase) (A-LAP) (Aminopeptidase PILS) (Puromycin-insensitive leucyl-specific aminopeptidase) (PILS-AP) (Type 1 tumor necrosis factor receptor shedding aminopeptidase regulator)
Q8NFQ6	BPI fold-containing family C protein (Bactericidal/permeability-increasing protein-like 2) (BPI-like 2)
Q9UQ74	Pregnancy-specific beta-1-glycoprotein 8 (PS-beta-G-8) (PSBG-8) (Pregnancy-specific glycoprotein 8)
Q6UWR7	Glycerophosphocholine cholinephosphodiesterase ENPP6 (GPC-Cpde) (EC 3.1.4.-) (EC 3.1.4.38) (Choline-specific glycerophosphodiester phosphodiesterase) (Ectonucleotide pyrophosphatase/phosphodiesterase family member 6) (E-NPP 6) (NPP-6)
Q9UMR5	Lysosomal thioesterase PPT2 (PPT-2) (EC 3.1.2.-) (S-thioesterase G14)

## Sheet: 1-3 N-glycan (unique)
Uniprot Accession	Protein name
P35052	Glypican-1 [Cleaved into: Secreted glypican-1]
P10323	Acrosin (EC 3.4.21.10) [Cleaved into: Acrosin light chain; Acrosin heavy chain]
Q17RR3	Pancreatic lipase-related protein 3 (PL-RP3) (EC 3.1.1.3)
Q9UKZ9	Procollagen C-endopeptidase enhancer 2 (Procollagen COOH-terminal proteinase enhancer 2) (PCPE-2) (Procollagen C-proteinase enhancer 2)
Q96NZ8	WAP, Kazal, immunoglobulin, Kunitz and NTR domain-containing protein 1 (Growth and differentiation factor-associated serum protein 2) (GASP-2) (hGASP-2) (WAP, follistatin, immunoglobulin, Kunitz and NTR domain-containing protein)
P48307	Tissue factor pathway inhibitor 2 (TFPI-2) (Placental protein 5) (PP5)
Q9UNK4	Group IID secretory phospholipase A2 (GIID sPLA2) (sPLA2-IID) (EC 3.1.1.4) (PLA2IID) (Phosphatidylcholine 2-acylhydrolase 2D) (Secretory-type PLA, stroma-associated homolog)
Q5GFL6	von Willebrand factor A domain-containing protein 2 (A domain-containing protein similar to matrilin and collagen) (AMACO) (Colon cancer secreted protein 2) (CCSP-2)
P02748	Complement component C9 [Cleaved into: Complement component C9a; Complement component C9b]
Q9H461	Frizzled-8 (Fz-8) (hFz8)
Q8N6G6	ADAMTS-like protein 1 (ADAMTSL-1) (Punctin-1)
P02765	Alpha-2-HS-glycoprotein (Alpha-2-Z-globulin) (Ba-alpha-2-glycoprotein) (Fetuin-A) [Cleaved into: Alpha-2-HS-glycoprotein chain A; Alpha-2-HS-glycoprotein chain B]
Q5SRR4	Lymphocyte antigen 6 complex locus protein G5c
P35443	Thrombospondin-4
P14207	Folate receptor beta (FR-beta) (Folate receptor 2) (Folate receptor, fetal/placental) (Placental folate-binding protein) (FBP)
O60353	Frizzled-6 (Fz-6) (hFz6)
P04004	Vitronectin (VN) (S-protein) (Serum-spreading factor) (V75) [Cleaved into: Vitronectin V65 subunit; Vitronectin V10 subunit; Somatomedin-B]
Q99988	Growth/differentiation factor 15 (GDF-15) (Macrophage inhibitory cytokine 1) (MIC-1) (NSAID-activated gene 1 protein) (NAG-1) (NSAID-regulated gene 1 protein) (NRG-1) (Placental TGF-beta) (Placental bone morphogenetic protein) (Prostate differentiation factor)
P12544	Granzyme A (EC 3.4.21.78) (CTL tryptase) (Cytotoxic T-lymphocyte proteinase 1) (Fragmentin-1) (Granzyme-1) (Hanukkah factor) (H factor) (HF)
A5D8T8	C-type lectin domain family 18 member A (Mannose receptor-like protein 2)
P20151	Kallikrein-2 (EC 3.4.21.35) (Glandular kallikrein-1) (hGK-1) (Tissue kallikrein-2)
O60259	Kallikrein-8 (hK8) (EC 3.4.21.118) (Neuropsin) (NP) (Ovasin) (Serine protease 19) (Serine protease TADG-14) (Tumor-associated differentially expressed gene 14 protein)
Q8IV16	Glycosylphosphatidylinositol-anchored high density lipoprotein-binding protein 1 (GPI-HBP1) (GPI-anchored HDL-binding protein 1) (High density lipoprotein-binding protein 1)
Q53RD9	Fibulin-7 (FIBL-7)
P56705	Protein Wnt-4
P98095	Fibulin-2 (FIBL-2)
P10643	Complement component C7
O14904	Protein Wnt-9a (Protein Wnt-14)
Q9UKR3	Kallikrein-13 (EC 3.4.21.-) (Kallikrein-like protein 4) (KLK-L4)
Q99895	Chymotrypsin-C (EC 3.4.21.2) (Caldecrin)
P54108	Cysteine-rich secretory protein 3 (CRISP-3) (Specific granule protein of 28 kDa) (SGP28)
P51864	Putative teratocarcinoma-derived growth factor 3 (Cripto-3 growth factor) (Epidermal growth factor-like cripto protein CR3) (Teratocarcinoma-derived growth factor 1 pseudogene 3)
Q2I0M5	R-spondin-4 (Roof plate-specific spondin-4) (hRspo4)
O00634	Netrin-3 (Netrin-2-like protein)
P02760	Protein AMBP (Protein HC) [Cleaved into: Alpha-1-microglobulin (EC 1.6.2.-) (Alpha-1 microglycoprotein) (Complex-forming glycoprotein heterogeneous in charge); Inter-alpha-trypsin inhibitor light chain (ITI-LC) (Bikunin) (EDC1) (HI-30) (Uronic-acid-rich protein); Trypstatin]
P00734	Prothrombin (EC 3.4.21.5) (Coagulation factor II) [Cleaved into: Activation peptide fragment 1; Activation peptide fragment 2; Thrombin light chain; Thrombin heavy chain]
P0DPK4	Notch homolog 2 N-terminal-like protein C
O95395	Beta-1,3-galactosyl-O-glycosyl-glycoprotein beta-1,6-N-acetylglucosaminyltransferase 3 (EC 2.4.1.102) (EC 2.4.1.148) (EC 2.4.1.150) (C2GnT-mucin type) (C2GnT-M) (hC2GnT-M) (Core 2/core 4 beta-1,6-N-acetylglucosaminyltransferase) (C2/4GnT)
P07358	Complement component C8 beta chain (Complement component 8 subunit beta)
P01225	Follitropin subunit beta (Follicle-stimulating hormone beta subunit) (FSH-B) (FSH-beta) (Follitropin beta chain)
P19883	Follistatin (FS) (Activin-binding protein)
Q92765	Secreted frizzled-related protein 3 (sFRP-3) (Frezzled) (Fritz) (Frizzled-related protein 1) (FrzB-1)
Q6ZMM2	ADAMTS-like protein 5 (ADAMTSL-5) (Thrombospondin type-1 domain-containing protein 6)
O75173	A disintegrin and metalloproteinase with thrombospondin motifs 4 (ADAM-TS 4) (ADAM-TS4) (ADAMTS-4) (EC 3.4.24.82) (ADMP-1) (Aggrecanase-1)
P13987	CD59 glycoprotein (1F5 antigen) (20 kDa homologous restriction factor) (HRF-20) (HRF20) (MAC-inhibitory protein) (MAC-IP) (MEM43 antigen) (Membrane attack complex inhibition factor) (MACIF) (Membrane inhibitor of reactive lysis) (MIRL) (Protectin) (CD antigen CD59)
P15289	Arylsulfatase A (ASA) (EC 3.1.6.8) (Cerebroside-sulfatase) [Cleaved into: Arylsulfatase A component B; Arylsulfatase A component C]
Q96JB6	Lysyl oxidase homolog 4 (EC 1.4.3.-) (Lysyl oxidase-like protein 4) (Lysyl oxidase-related protein C)
P07339	Cathepsin D (EC 3.4.23.5) [Cleaved into: Cathepsin D light chain; Cathepsin D heavy chain]
P41439	Folate receptor gamma (FR-gamma) (Folate receptor 3)
Q8NDX9	Lymphocyte antigen 6 complex locus protein G5b
P40313	Chymotrypsin-like protease CTRL-1 (EC 3.4.21.-)
P48745	CCN family member 3 (Cellular communication network factor 3) (Insulin-like growth factor-binding protein 9) (IBP-9) (IGF-binding protein 9) (IGFBP-9) (Nephro blastoma-overexpressed gene protein homolog) (Protein NOV homolog) (NovH)
O95633	Follistatin-related protein 3 (Follistatin-like protein 3) (Follistatin-related gene protein)
O60565	Gremlin-1 (Cell proliferation-inducing gene 2 protein) (Cysteine knot superfamily 1, BMP antagonist 1) (DAN domain family member 2) (Down-regulated in Mos-transformed cells protein) (Increased in high glucose protein 2) (IHG-2)
P01137	Transforming growth factor beta-1 proprotein [Cleaved into: Latency-associated peptide (LAP); Transforming growth factor beta-1 (TGF-beta-1)]
P28300	Protein-lysine 6-oxidase (EC 1.4.3.13) (Lysyl oxidase) [Cleaved into: Protein-lysine 6-oxidase, long form; Protein-lysine 6-oxidase, short form]
P00740	Coagulation factor IX (EC 3.4.21.22) (Christmas factor) (Plasma thromboplastin component) (PTC) [Cleaved into: Coagulation factor IXa light chain; Coagulation factor IXa heavy chain]
Q96T91	Glycoprotein hormone alpha-2 (Putative secreted protein Zsig51) (Thyrostimulin subunit alpha)
P98066	Tumor necrosis factor-inducible gene 6 protein (EC 3.1.1.-) (Hyaluronate-binding protein) (TNF-stimulated gene 6 protein) (TSG-6) (Tumor necrosis factor alpha-induced protein 6) (TNF alpha-induced protein 6)
Q13253	Noggin
A1KZ92	Probable oxidoreductase PXDNL (EC 1.-.-.-) (Cardiac peroxidase) (Inactive peroxidasin-like protein) (Polysomal ribonuclease 1) (PRM1) (Vascular peroxidase 2)
Q9Y6M0	Testisin (EC 3.4.21.-) (Eosinophil serine protease 1) (ESP-1) (Serine protease 21)
A1L4H1	Soluble scavenger receptor cysteine-rich domain-containing protein SSC5D (Soluble scavenger protein with 5 SRCR domains) (SSc5D)
P09093	Chymotrypsin-like elastase family member 3A (EC 3.4.21.70) (Elastase IIIA) (Elastase-3A) (Protease E)
Q92954	Proteoglycan 4 (Lubricin) (Megakaryocyte-stimulating factor) (Superficial zone proteoglycan) [Cleaved into: Proteoglycan 4 C-terminal part]
P02787	Serotransferrin (Transferrin) (Beta-1 metal-binding globulin) (Siderophilin)
Q9H1J5	Protein Wnt-8a (Protein Wnt-8d)
Q8TEU8	WAP, Kazal, immunoglobulin, Kunitz and NTR domain-containing protein 2 (Growth and differentiation factor-associated serum protein 1) (GASP-1) (hGASP-1) (WAP, follistatin, immunoglobulin, Kunitz and NTR domain-containing-related protein) (WFIKKN-related protein)
O00755	Protein Wnt-7a
Q63HQ2	Pikachurin (Agrin-like protein) (EGF-like, fibronectin type-III and laminin G-like domain-containing protein)
O14793	Growth/differentiation factor 8 (GDF-8) (Myostatin)
Q9UBX5	Fibulin-5 (FIBL-5) (Developmental arteries and neural crest EGF-like protein) (Dance) (Urine p50 protein) (UP50)
P00709	Alpha-lactalbumin (Lactose synthase B protein) (Lysozyme-like protein 7)
Q8IVN8	Somatomedin-B and thrombospondin type-1 domain-containing protein (RPE-spondin)
Q14332	Frizzled-2 (Fz-2) (hFz2) (FzE2)
Q9UGM5	Fetuin-B (16G2) (Fetuin-like protein IRL685) (Gugu)
Q9NS98	Semaphorin-3G (Semaphorin sem2)
P29460	Interleukin-12 subunit beta (IL-12B) (Cytotoxic lymphocyte maturation factor 40 kDa subunit) (CLMF p40) (IL-12 subunit p40) (NK cell stimulatory factor chain 2) (NKSF2)
Q14563	Semaphorin-3A (Semaphorin III) (Sema III)
P10646	Tissue factor pathway inhibitor (TFPI) (Extrinsic pathway inhibitor) (EPI) (Lipoprotein-associated coagulation inhibitor) (LACI)
Q8TER0	Sushi, nidogen and EGF-like domain-containing protein 1 (Insulin-responsive sequence DNA-binding protein 1) (IRE-BP1)
Q7RTY3	Putative serine protease 45 (EC 3.4.21.-) (Serine protease 45, pseudogene) (Testis serine protease 5)
Q7RTY5	Serine protease 48 (EC 3.4.21.-) (Epidermis-specific serine protease-like protein)
Q9UNI1	Chymotrypsin-like elastase family member 1 (EC 3.4.21.36) (Elastase-1) (Pancreatic elastase 1)
P04746	Pancreatic alpha-amylase (PA) (EC 3.2.1.1) (1,4-alpha-D-glucan glucanohydrolase)
P02771	Alpha-fetoprotein (Alpha-1-fetoprotein) (Alpha-fetoglobulin)
O43240	Kallikrein-10 (EC 3.4.21.-) (Normal epithelial cell-specific 1) (Protease serine-like 1)
O00292	Left-right determination factor 2 (Endometrial bleeding-associated factor) (Left-right determination factor A) (Protein lefty-2) (Protein lefty-A) (Transforming growth factor beta-4) (TGF-beta-4)
P07288	Prostate-specific antigen (PSA) (EC 3.4.21.77) (Gamma-seminoprotein) (Seminin) (Kallikrein-3) (P-30 antigen) (Semenogelase)
P05160	Coagulation factor XIII B chain (Fibrin-stabilizing factor B subunit) (Protein-glutamine gamma-glutamyltransferase B chain) (Transglutaminase B chain)
Q6UWY2	Serine protease 57 (EC 3.4.21.-) (Neutrophil serine protease 4) (NSP4) (Serine protease 1-like protein 1)
O00339	Matrilin-2
Q8N2E2	von Willebrand factor D and EGF domain-containing protein
Q9UQP3	Tenascin-N (TN-N) (Tenascin-W) (TN-W)
Q7Z5A4	Putative serine protease 42 (EC 3.4.21.-) (Serine protease 42, pseudogene) (Testis serine protease 2)
O00584	Ribonuclease T2 (EC 4.6.1.19) (Ribonuclease 6)
Q9UKP4	A disintegrin and metalloproteinase with thrombospondin motifs 7 (ADAM-TS 7) (ADAM-TS7) (ADAMTS-7) (EC 3.4.24.-) (COMPase)
P07998	Ribonuclease pancreatic (EC 4.6.1.18) (HP-RNase) (RIB-1) (RNase UpI-1) (Ribonuclease 1) (RNase 1) (Ribonuclease A) (RNase A)
P06858	Lipoprotein lipase (LPL) (EC 3.1.1.34) (Phospholipase A1) (EC 3.1.1.32)
Q96HE7	ERO1-like protein alpha (ERO1-L) (ERO1-L-alpha) (EC 1.8.4.-) (Endoplasmic oxidoreductin-1-like protein) (Endoplasmic reticulum oxidoreductase alpha) (Oxidoreductin-1-L-alpha)
P56159	GDNF family receptor alpha-1 (GDNF receptor alpha-1) (GDNFR-alpha-1) (GFR-alpha-1) (RET ligand 1) (TGF-beta-related neurotrophic factor receptor 1)
P16233	Pancreatic triacylglycerol lipase (PL) (PTL) (Pancreatic lipase) (EC 3.1.1.3)
Q9BQR3	Serine protease 27 (EC 3.4.21.-) (Marapsin) (Pancreasin)
Q9NPG1	Frizzled-3 (Fz-3) (hFz3)
P07858	Cathepsin B (EC 3.4.22.1) (APP secretase) (APPS) (Cathepsin B1) [Cleaved into: Cathepsin B light chain; Cathepsin B heavy chain]
P42127	Agouti-signaling protein (ASP) (Agouti switch protein)
P08253	72 kDa type IV collagenase (EC 3.4.24.24) (72 kDa gelatinase) (Gelatinase A) (Matrix metalloproteinase-2) (MMP-2) (TBE-1) [Cleaved into: PEX]
Q86UW8	Hyaluronan and proteoglycan link protein 4 (Brain link protein 2)
Q6UXX9	R-spondin-2 (Roof plate-specific spondin-2) (hRspo2)
P25774	Cathepsin S (EC 3.4.22.27)
Q99835	Protein smoothened (Protein Gx)
Q9GZM7	Tubulointerstitial nephritis antigen-like (Glucocorticoid-inducible protein 5) (Oxidized LDL-responsive gene 2 protein) (OLRG-2) (Tubulointerstitial nephritis antigen-related protein) (TIN Ag-related protein) (TIN-Ag-RP)
Q9UKR0	Kallikrein-12 (EC 3.4.21.-) (Kallikrein-like protein 5) (KLK-L5)
P09529	Inhibin beta B chain (Activin beta-B chain)
Q12794	Hyaluronidase-1 (Hyal-1) (EC 3.2.1.35) (Hyaluronoglucosaminidase-1) (Lung carcinoma protein 1) (LuCa-1)
O43820	Hyaluronidase-3 (Hyal-3) (EC 3.2.1.35) (Hyaluronoglucosaminidase-3) (Lung carcinoma protein 3) (LuCa-3)
Q6MZW2	Follistatin-related protein 4 (Follistatin-like protein 4)
P12107	Collagen alpha-1(XI) chain
Q96DN2	von Willebrand factor C and EGF domain-containing protein (HBV X protein up-regulated gene 11 protein) (HBxAg up-regulated gene 11 protein)
Q9H772	Gremlin-2 (Cysteine knot superfamily 1, BMP antagonist 2) (DAN domain family member 3) (Protein related to DAN and cerberus)
Q7RTY9	Serine protease 41 (EC 3.4.21.-) (Testis serine protease 1) (TESSP-1)
P08709	Coagulation factor VII (EC 3.4.21.21) (Proconvertin) (Serum prothrombin conversion accelerator) (SPCA) (Eptacog alfa) [Cleaved into: Factor VII light chain; Factor VII heavy chain]
Q9UBR2	Cathepsin Z (EC 3.4.18.1) (Cathepsin P) (Cathepsin X)
P55103	Inhibin beta C chain (Activin beta-C chain)
Q8WTR8	Netrin-5 (Netrin-1-like protein)
P04003	C4b-binding protein alpha chain (C4bp) (Proline-rich protein) (PRP)
Q99944	Epidermal growth factor-like protein 8 (EGF-like protein 8) (Vascular endothelial statin-2) (VE-statin-2)
O75084	Frizzled-7 (Fz-7) (hFz7) (FzE3)
Q9UHI8	A disintegrin and metalloproteinase with thrombospondin motifs 1 (ADAM-TS 1) (ADAM-TS1) (ADAMTS-1) (EC 3.4.24.-) (METH-1)
P00749	Urokinase-type plasminogen activator (U-plasminogen activator) (uPA) (EC 3.4.21.73) [Cleaved into: Urokinase-type plasminogen activator long chain A; Urokinase-type plasminogen activator short chain A; Urokinase-type plasminogen activator chain B]
P09871	Complement C1s subcomponent (EC 3.4.21.42) (C1 esterase) (Complement component 1 subcomponent s) [Cleaved into: Complement C1s subcomponent heavy chain; Complement C1s subcomponent light chain]
Q93097	Protein Wnt-2b (Protein Wnt-13)
Q9H2R5	Kallikrein-15 (EC 3.4.21.-) (ACO protease)
Q6NUJ1	Proactivator polypeptide-like 1 [Cleaved into: Saposin A-like; Saposin B-Val-like; Saposin B-like; Saposin C-like; Saposin D-like]
P00750	Tissue-type plasminogen activator (t-PA) (t-plasminogen activator) (tPA) (EC 3.4.21.68) (Alteplase) (Reteplase) [Cleaved into: Tissue-type plasminogen activator chain A; Tissue-type plasminogen activator chain B]
Q14508	WAP four-disulfide core domain protein 2 (Epididymal secretory protein E4) (Major epididymis-specific protein E4) (Putative protease inhibitor WAP5)
Q9NQ36	Signal peptide, CUB and EGF-like domain-containing protein 2 (Protein CEGP1) (Scube/You)
P17900	Ganglioside GM2 activator (Cerebroside sulfate activator protein) (GM2-AP) (Sphingolipid activator protein 3) (SAP-3) [Cleaved into: Ganglioside GM2 activator isoform short]
O95813	Cerberus (Cerberus-related protein) (DAN domain family member 4)
P01229	Lutropin subunit beta (Lutropin beta chain) (Luteinizing hormone subunit beta) (LH-B) (LSH-B) (LSH-beta)
P54317	Pancreatic lipase-related protein 2 (PL-RP2) (Cytotoxic T lymphocyte lipase) (Galactolipase) (EC 3.1.1.26) (Triacylglycerol lipase) (EC 3.1.1.3)
P08582	Melanotransferrin (Melanoma-associated antigen p97) (CD antigen CD228)
Q15113	Procollagen C-endopeptidase enhancer 1 (Procollagen COOH-terminal proteinase enhancer 1) (PCPE-1) (Procollagen C-proteinase enhancer 1) (Type 1 procollagen C-proteinase enhancer protein) (Type I procollagen COOH-terminal proteinase enhancer)
O95867	Lymphocyte antigen 6 complex locus protein G6c
O75095	Multiple epidermal growth factor-like domains protein 6 (Multiple EGF-like domains protein 6) (Epidermal growth factor-like protein 3) (EGF-like protein 3)
Q6X4U4	Sclerostin domain-containing protein 1 (Ectodermal BMP inhibitor) (Ectodin) (Uterine sensitization-associated gene 1 protein) (USAG-1)
P02788	Lactotransferrin (Lactoferrin) (EC 3.4.21.-) (Growth-inhibiting protein 12) (Talalactoferrin) [Cleaved into: Lactoferricin-H (Lfcin-H); Kaliocin-1; Lactoferroxin-A; Lactoferroxin-B; Lactoferroxin-C]
P36980	Complement factor H-related protein 2 (FHR-2) (DDESK59) (H factor-like 3) (H factor-like protein 2)
Q13751	Laminin subunit beta-3 (Epiligrin subunit bata) (Kalinin B1 chain) (Kalinin subunit beta) (Laminin B1k chain) (Laminin-5 subunit beta) (Nicein subunit beta)
P13385	Teratocarcinoma-derived growth factor 1 (Cripto-1 growth factor) (CRGF) (Epidermal growth factor-like cripto protein CR1)
O75762	Transient receptor potential cation channel subfamily A member 1 (Ankyrin-like with transmembrane domains protein 1) (Transformation-sensitive protein p120) (p120) (Wasabi receptor)
A6NKQ9	Choriogonadotropin subunit beta variant 1
Q9H3U7	SPARC-related modular calcium-binding protein 2 (Secreted modular calcium-binding protein 2) (SMOC-2) (Smooth muscle-associated protein 2) (SMAP-2)
Q92876	Kallikrein-6 (EC 3.4.21.-) (Neurosin) (Protease M) (SP59) (Serine protease 18) (Serine protease 9) (Zyme)
Q9UI38	Probable threonine protease PRSS50 (EC 3.4.25.-) (Cancer/testis antigen 20) (Serine protease 50) (Testis-specific protease-like protein 50)
P01215	Glycoprotein hormones alpha chain (Anterior pituitary glycoprotein hormones common subunit alpha) (Choriogonadotropin alpha chain) (Chorionic gonadotrophin subunit alpha) (CG-alpha) (Follicle-stimulating hormone alpha chain) (FSH-alpha) (Follitropin alpha chain) (Luteinizing hormone alpha chain) (LSH-alpha) (Lutropin alpha chain) (Thyroid-stimulating hormone alpha chain) (TSH-alpha) (Thyrotropin …
P00748	Coagulation factor XII (EC 3.4.21.38) (Hageman factor) (HAF) [Cleaved into: Coagulation factor XIIa heavy chain; Beta-factor XIIa part 1; Coagulation factor XIIa light chain (Beta-factor XIIa part 2)]
P0DN86	Choriogonadotropin subunit beta 3 (Choriogonadotropin subunit beta) (CG-beta) (Chorionic gonadotropin chain beta)
Q5VXM1	CUB domain-containing protein 2
Q13467	Frizzled-5 (Fz-5) (hFz5) (FzE5)
Q9Y5K2	Kallikrein-4 (EC 3.4.21.-) (Enamel matrix serine proteinase 1) (Kallikrein-like protein 1) (KLK-L1) (Prostase) (Serine protease 17)
O95390	Growth/differentiation factor 11 (GDF-11) (Bone morphogenetic protein 11) (BMP-11)
Q9NRA1	Platelet-derived growth factor C (PDGF-C) (Fallotein) (Spinal cord-derived growth factor) (SCDGF) (VEGF-E) [Cleaved into: Platelet-derived growth factor C, latent form (PDGFC latent form); Platelet-derived growth factor C, receptor-binding form (PDGFC receptor-binding form)]
P06280	Alpha-galactosidase A (EC 3.2.1.22) (Alpha-D-galactosidase A) (Alpha-D-galactoside galactohydrolase) (Galactosylgalactosylglucosylceramidase GLA) (Melibiase) (Agalsidase)
Q01955	Collagen alpha-3(IV) chain (Goodpasture antigen) [Cleaved into: Tumstatin]
P14780	Matrix metalloproteinase-9 (MMP-9) (EC 3.4.24.35) (92 kDa gelatinase) (92 kDa type IV collagenase) (Gelatinase B) (GELB) [Cleaved into: 67 kDa matrix metalloproteinase-9; 82 kDa matrix metalloproteinase-9]
P08861	Chymotrypsin-like elastase family member 3B (EC 3.4.21.70) (Elastase IIIB) (Elastase-3B) (Protease E)
O75610	Left-right determination factor 1 (Left-right determination factor B) (Protein lefty-1) (Protein lefty-B)
Q5XXA6	Anoctamin-1 (Discovered on gastrointestinal stromal tumors protein 1) (Oral cancer overexpressed protein 2) (Transmembrane protein 16A) (Tumor-amplified and overexpressed sequence 2)
Q92563	Testican-2 (SPARC/osteonectin, CWCV, and Kazal-like domains proteoglycan 2)
Q12891	Hyaluronidase-2 (Hyal-2) (EC 3.2.1.35) (Hyaluronoglucosaminidase-2) (Lung carcinoma protein 2) (LuCa-2)
A6NIE9	Putative serine protease 29 (EC 3.4.21.-) (Implantation serine proteinase 2-like protein) (ISP2-like protein)
Q9Y4K0	Lysyl oxidase homolog 2 (EC 1.4.3.13) (Lysyl oxidase-like protein 2) (Lysyl oxidase-related protein 2) (Lysyl oxidase-related protein WS9-14)
Q9HCB6	Spondin-1 (F-spondin) (Vascular smooth muscle cell growth-promoting factor)
Q16651	Prostasin (EC 3.4.21.-) (Channel-activating protease 1) (CAP1) (Serine protease 8) [Cleaved into: Prostasin light chain; Prostasin heavy chain]
Q9UBU2	Dickkopf-related protein 2 (Dickkopf-2) (Dkk-2) (hDkk-2)
O95967	EGF-containing fibulin-like extracellular matrix protein 2 (Fibulin-4) (FIBL-4) (Protein UPH1)
Q86YW7	Glycoprotein hormone beta-5 (Thyrostimulin subunit beta)
Q8IXB1	DnaJ homolog subfamily C member 10 (EC 1.8.4.-) (Endoplasmic reticulum DNA J domain-containing protein 5) (ER-resident protein ERdj5) (ERdj5) (Macrothioredoxin) (MTHr)
P52823	Stanniocalcin-1 (STC-1)
Q6UXH9	Inactive serine protease PAMR1 (Peptidase domain-containing protein associated with muscle regeneration 1) (Regeneration-associated muscle protease homolog)
P01185	Vasopressin-neurophysin 2-copeptin (AVP-NPII) [Cleaved into: Arg-vasopressin (Arginine-vasopressin); Neurophysin 2 (Neurophysin-II); Copeptin]
P23142	Fibulin-1 (FIBL-1)
O43854	EGF-like repeat and discoidin I-like domain-containing protein 3 (Developmentally-regulated endothelial cell locus 1 protein) (Integrin-binding protein DEL1)
P14222	Perforin-1 (P1) (Cytolysin) (Lymphocyte pore-forming protein) (PFP)
Q6UXH1	Protein disulfide isomerase CRELD2 (EC 5.3.4.1) (Cysteine-rich with EGF-like domain protein 2)
P22692	Insulin-like growth factor-binding protein 4 (IBP-4) (IGF-binding protein 4) (IGFBP-4)
P15328	Folate receptor alpha (FR-alpha) (Adult folate-binding protein) (FBP) (Folate receptor 1) (Folate receptor, adult) (KB cells FBP) (Ovarian tumor-associated antigen MOv18)
Q6NT52	Choriogonadotropin subunit beta variant 2
Q9UKQ9	Kallikrein-9 (EC 3.4.21.-) (Kallikrein-like protein 3) (KLK-L3)
Q9ULW2	Frizzled-10 (Fz-10) (hFz10) (FzE7) (CD antigen CD350)
O95389	Cellular communication network factor 6 (CCN family member 6) (WNT1-inducible-signaling pathway protein 3) (WISP-3)
Q9ULV1	Frizzled-4 (Fz-4) (hFz4) (FzE4) (CD antigen CD344)
Q7Z4W2	Lysozyme-like protein 2 (Lysozyme-2) (EC 3.2.1.17)
Q8N474	Secreted frizzled-related protein 1 (FRP-1) (sFRP-1) (Secreted apoptosis-related protein 2) (SARP-2)
Q8N907	DAN domain family member 5 (Cerberus-like protein 2) (Cerl-2) (Cysteine knot superfamily 1, BMP antagonist 3) (Gremlin-3)
Q9BQB4	Sclerostin
A6ND01	Sperm-egg fusion protein Juno (Folate receptor 4) (Folate receptor delta) (FR-delta) (IZUMO1 receptor protein JUNO)
Q9H0B8	Cysteine-rich secretory protein LCCL domain-containing 2 (Cysteine-rich secretory protein 11) (CRISP-11) (LCCL domain-containing cysteine-rich secretory protein 2)
P56703	Proto-oncogene Wnt-3 (Proto-oncogene Int-4 homolog)
Q8NBP7	Proprotein convertase subtilisin/kexin type 9 (EC 3.4.21.-) (Neural apoptosis-regulated convertase 1) (NARC-1) (Proprotein convertase 9) (PC9) (Subtilisin/kexin-like protease PC9)
Q9UBV4	Protein Wnt-16
P23219	Prostaglandin G/H synthase 1 (EC 1.14.99.1) (Cyclooxygenase-1) (COX-1) (Prostaglandin H2 synthase 1) (PGH synthase 1) (PGHS-1) (PHS 1) (Prostaglandin-endoperoxide synthase 1)
Q13275	Semaphorin-3F (Sema III/F) (Semaphorin IV) (Sema IV)
P08246	Neutrophil elastase (EC 3.4.21.37) (Bone marrow serine protease) (Elastase-2) (Human leukocyte elastase) (HLE) (Medullasin) (PMN elastase)
Q8NCF0	C-type lectin domain family 18 member C (Mannose receptor-like protein 3)
Q9H1E1	Ribonuclease 7 (RNase 7) (EC 3.1.27.-) (Skin-derived antimicrobial protein 2) (SAP-2)
Q9H4F8	SPARC-related modular calcium-binding protein 1 (Secreted modular calcium-binding protein 1) (SMOC-1)
O94772	Lymphocyte antigen 6H (Ly-6H)
P49747	Cartilage oligomeric matrix protein (COMP) (Thrombospondin-5) (TSP5)
Q14393	Growth arrest-specific protein 6 (GAS-6) (AXL receptor tyrosine kinase ligand)
P07988	Pulmonary surfactant-associated protein B (SP-B) (18 kDa pulmonary-surfactant protein) (6 kDa protein) (Pulmonary surfactant-associated proteolipid SPL(Phe))
P27918	Properdin (Complement factor P)
P06870	Kallikrein-1 (EC 3.4.21.35) (Kidney/pancreas/salivary gland kallikrein) (Tissue kallikrein)
P56706	Protein Wnt-7b
Q6UWB4	Serine protease 55 (EC 3.4.21.-) (Testis serine protease 1) (T-SP1)
Q12805	EGF-containing fibulin-like extracellular matrix protein 1 (Extracellular protein S1-5) (Fibrillin-like protein) (Fibulin-3) (FIBL-3)
P00747	Plasminogen (EC 3.4.21.7) [Cleaved into: Plasmin heavy chain A; Activation peptide; Angiostatin; Plasmin heavy chain A, short form; Plasmin light chain B]
Q03591	Complement factor H-related protein 1 (FHR-1) (H factor-like protein 1) (FHL-1) (H-factor-like 1) (H36)
Q16553	Lymphocyte antigen 6E (Ly-6E) (Retinoic acid-induced gene E protein) (RIG-E) (Stem cell antigen 2) (SCA-2) (Thymic shared antigen 1) (TSA-1)
Q13698	Voltage-dependent L-type calcium channel subunit alpha-1S (Calcium channel, L type, alpha-1 polypeptide, isoform 3, skeletal muscle) (Voltage-gated calcium channel subunit alpha Cav1.1)
P01222	Thyrotropin subunit beta (Thyroid-stimulating hormone subunit beta) (TSH-B) (TSH-beta) (Thyrotropin beta chain) (Thyrotropin alfa)
Q6UXF7	C-type lectin domain family 18 member B (Mannose receptor-like protein 1)
Q2MKA7	R-spondin-1 (Roof plate-specific spondin-1) (hRspo1)
O95460	Matrilin-4
P20933	N(4)-(beta-N-acetylglucosaminyl)-L-asparaginase (EC 3.5.1.26) (Aspartylglucosaminidase) (Glycosylasparaginase) (N4-(N-acetyl-beta-glucosaminyl)-L-asparagine amidase) [Cleaved into: Glycosylasparaginase alpha chain; Glycosylasparaginase beta chain]
Q96BH3	Epididymal sperm-binding protein 1 (Epididymal secretory protein 12) (hE12)
P09486	SPARC (Basement-membrane protein 40) (BM-40) (Osteonectin) (ON) (Secreted protein acidic and rich in cysteine)
P12724	Eosinophil cationic protein (ECP) (EC 3.1.27.-) (Ribonuclease 3) (RNase 3)
O00144	Frizzled-9 (Fz-9) (hFz9) (FzE6) (CD antigen CD349)
P10619	Lysosomal protective protein (EC 3.4.16.5) (Carboxypeptidase C) (Carboxypeptidase L) (Cathepsin A) (Protective protein cathepsin A) (PPCA) (Protective protein for beta-galactosidase) [Cleaved into: Lysosomal protective protein 32 kDa chain; Lysosomal protective protein 20 kDa chain]
Q02509	Otoconin-90 (Oc90) (Phospholipase A2 homolog)
Q96GW7	Brevican core protein (Brain-enriched hyaluronan-binding protein) (BEHAB) (Chondroitin sulfate proteoglycan 7)
P08572	Collagen alpha-2(IV) chain [Cleaved into: Canstatin]
Q13214	Semaphorin-3B (Sema A(V)) (Semaphorin-V) (Sema V)
P55259	Pancreatic secretory granule membrane major glycoprotein GP2 (Pancreatic zymogen granule membrane protein GP-2) (ZAP75)
P20231	Tryptase beta-2 (Tryptase-2) (EC 3.4.21.59) (Tryptase II)
P07357	Complement component C8 alpha chain (Complement component 8 subunit alpha)
P07225	Vitamin K-dependent protein S
Q93091	Ribonuclease K6 (RNase K6) (EC 3.1.27.-)
Q9BXR6	Complement factor H-related protein 5 (FHR-5)
P51124	Granzyme M (EC 3.4.21.-) (Met-1 serine protease) (Hu-Met-1) (Met-ase) (Natural killer cell granular protease)
P10915	Hyaluronan and proteoglycan link protein 1 (Cartilage-linking protein 1) (Cartilage-link protein) (Proteoglycan link protein)
P58166	Inhibin beta E chain (Activin beta-E chain)
Q8IYP2	Serine protease 58 (EC 3.4.21.4) (Trypsin-X3)
P21941	Cartilage matrix protein (Matrilin-1)
A1L453	Serine protease 38 (EC 3.4.21.-) (Marapsin-2)
Q7Z3S9	Notch homolog 2 N-terminal-like protein A (Notch homolog 2 N-terminal-like protein)
P10600	Transforming growth factor beta-3 proprotein [Cleaved into: Latency-associated peptide (LAP); Transforming growth factor beta-3 (TGF-beta-3)]
P29279	CCN family member 2 (Cellular communication network factor 2) (Connective tissue growth factor) (Hypertrophic chondrocyte-specific protein 24) (Insulin-like growth factor-binding protein 8) (IBP-8) (IGF-binding protein 8) (IGFBP-8)
Q9H488	GDP-fucose protein O-fucosyltransferase 1 (EC 2.4.1.221) (Peptide-O-fucosyltransferase 1) (O-FucT-1)
P41587	Vasoactive intestinal polypeptide receptor 2 (VIP-R-2) (Helodermin-preferring VIP receptor) (Pituitary adenylate cyclase-activating polypeptide type III receptor) (PACAP type III receptor) (PACAP-R-3) (PACAP-R3) (VPAC2)
P01024	Complement C3 (C3 and PZP-like alpha-2-macroglobulin domain-containing protein 1) [Cleaved into: Complement C3 beta chain; C3-beta-c (C3bc); Complement C3 alpha chain; C3a anaphylatoxin; Acylation stimulating protein (ASP) (C3adesArg); Complement C3b alpha' chain; Complement C3c alpha' chain fragment 1; Complement C3dg fragment; Complement C3g fragment; Complement C3d fragment; Complement C3f fra…
P29400	Collagen alpha-5(IV) chain
P08174	Complement decay-accelerating factor (CD antigen CD55)
P26927	Hepatocyte growth factor-like protein (Macrophage stimulatory protein) (Macrophage-stimulating protein) (MSP) [Cleaved into: Hepatocyte growth factor-like protein alpha chain; Hepatocyte growth factor-like protein beta chain]
P24387	Corticotropin-releasing factor-binding protein (CRF-BP) (CRF-binding protein) (Corticotropin-releasing hormone-binding protein) (CRH-BP)
Q8IUL8	Cartilage intermediate layer protein 2 (CILP-2) [Cleaved into: Cartilage intermediate layer protein 2 C1; Cartilage intermediate layer protein 2 C2]
Q8N2G4	Ly6/PLAUR domain-containing protein 1 (Putative HeLa tumor suppressor) (PHTS)
Q86UN3	Reticulon-4 receptor-like 2 (Nogo receptor-like 3) (Nogo-66 receptor homolog 1) (Nogo-66 receptor-related protein 2) (NgR2)
Q6UWQ5	Lysozyme-like protein 1 (EC 3.2.1.17)
O94907	Dickkopf-related protein 1 (Dickkopf-1) (Dkk-1) (hDkk-1) (SK)
Q8N475	Follistatin-related protein 5 (Follistatin-like protein 5)
O43653	Prostate stem cell antigen
O15496	Group 10 secretory phospholipase A2 (EC 3.1.1.4) (Group X secretory phospholipase A2) (GX sPLA2) (sPLA2-X) (Phosphatidylcholine 2-acylhydrolase 10)
Q6ZRI0	Otogelin
Q86WS5	Transmembrane protease serine 12 (EC 3.4.21.-)
O75063	Glycosaminoglycan xylosylkinase (EC 2.7.1.-) (Xylose kinase)
P02462	Collagen alpha-1(IV) chain [Cleaved into: Arresten]
Q8WWY8	Lipase member H (LIPH) (EC 3.1.1.-) (LPD lipase-related protein) (Membrane-associated phosphatidic acid-selective phospholipase A1-alpha) (mPA-PLA1 alpha) (Phospholipase A1 member B)
P20160	Azurocidin (Cationic antimicrobial protein CAP37) (Heparin-binding protein) (HBP) (hHBP)
P51654	Glypican-3 (GTR2-2) (Intestinal protein OCI-5) (MXR7) [Cleaved into: Glypican-3 alpha subunit; Glypican-3 beta subunit]
Q6XZB0	Lipase member I (LIPI) (EC 3.1.1.-) (Cancer/testis antigen 17) (CT17) (LPD lipase) (Membrane-associated phosphatidic acid-selective phospholipase A1-beta) (mPA-PLA1 beta)
P09544	Protein Wnt-2 (Int-1-like protein 1) (Int-1-related protein) (IRP)
O14905	Protein Wnt-9b (Protein Wnt-14b) (Protein Wnt-15)
Q6ZNI0	Beta-1,3-galactosyl-O-glycosyl-glycoprotein beta-1,6-N-acetylglucosaminyltransferase 7 (EC 2.4.1.-)
P56704	Protein Wnt-3a
P09172	Dopamine beta-hydroxylase (EC 1.14.17.1) (Dopamine beta-monooxygenase) [Cleaved into: Soluble dopamine beta-hydroxylase]
Q8WWA0	Intelectin-1 (ITLN-1) (Endothelial lectin HL-1) (Galactofuranose-binding lectin) (Intestinal lactoferrin receptor) (Omentin)
P56730	Neurotrypsin (EC 3.4.21.-) (Leydin) (Motopsin) (Serine protease 12)
Q9Y6F9	Protein Wnt-6
Q14520	Hyaluronan-binding protein 2 (EC 3.4.21.-) (Factor VII-activating protease) (Factor seven-activating protease) (FSAP) (Hepatocyte growth factor activator-like protein) (Plasma hyaluronan-binding protein) [Cleaved into: Hyaluronan-binding protein 2 50 kDa heavy chain; Hyaluronan-binding protein 2 50 kDa heavy chain alternate form; Hyaluronan-binding protein 2 27 kDa light chain; Hyaluronan-binding…
P54107	Cysteine-rich secretory protein 1 (CRISP-1) (AEG-like protein) (ARP) (Acidic epididymal glycoprotein homolog)
O95407	Tumor necrosis factor receptor superfamily member 6B (Decoy receptor 3) (DcR3) (Decoy receptor for Fas ligand) (M68)
Q9Y5W5	Wnt inhibitory factor 1 (WIF-1)
P61812	Transforming growth factor beta-2 proprotein (Cetermin) (Glioblastoma-derived T-cell suppressor factor) (G-TSF) [Cleaved into: Latency-associated peptide (LAP); Transforming growth factor beta-2 (TGF-beta-2)]
P0DPK3	Notch homolog 2 N-terminal-like protein B
Q6UWX4	HHIP-like protein 2
P49862	Kallikrein-7 (hK7) (EC 3.4.21.117) (Serine protease 6) (Stratum corneum chymotryptic enzyme) (hSCCE)
P0DN87	Choriogonadotropin subunit beta 7
P0CW18	Serine protease 56 (EC 3.4.21.-)
Q075Z2	Binder of sperm protein homolog 1 (Bovine seminal plasma protein homolog 1) (Bovine seminal plasma protein-like 1)
Q2VPA4	Complement component receptor 1-like protein (Complement C4b-binding protein CR-1-like protein)
O00744	Protein Wnt-10b (Protein Wnt-12)
Q9GZT5	Protein Wnt-10a
Q9BZR6	Reticulon-4 receptor (Nogo receptor) (NgR) (Nogo-66 receptor)
Q93098	Protein Wnt-8b
O95025	Semaphorin-3D
Q9UP38	Frizzled-1 (Fz-1) (hFz1) (FzE1)
Q9GZN4	Brain-specific serine protease 4 (BSSP-4) (EC 3.4.21.-) (Serine protease 22) (Serine protease 26) (Tryptase epsilon)
P08476	Inhibin beta A chain (Activin beta-A chain) (Erythroid differentiation protein) (EDF)
P29274	Adenosine receptor A2a
P01033	Metalloproteinase inhibitor 1 (Erythroid-potentiating activity) (EPA) (Fibroblast collagenase inhibitor) (Collagenase inhibitor) (Tissue inhibitor of metalloproteinases 1) (TIMP-1)
P53420	Collagen alpha-4(IV) chain
Q66K79	Carboxypeptidase Z (CPZ) (EC 3.4.17.-)
Q15661	Tryptase alpha/beta-1 (Tryptase-1) (EC 3.4.21.59) (Tryptase I) (Tryptase alpha-1)
P43220	Glucagon-like peptide 1 receptor (GLP-1 receptor) (GLP-1-R) (GLP-1R)
Q96JK4	HHIP-like protein 1
P24158	Myeloblastin (EC 3.4.21.76) (AGP7) (C-ANCA antigen) (Leukocyte proteinase 3) (PR-3) (PR3) (Neutrophil proteinase 4) (NP-4) (P29) (Wegener autoantigen)
P00742	Coagulation factor X (EC 3.4.21.6) (Stuart factor) (Stuart-Prower factor) [Cleaved into: Factor X light chain; Factor X heavy chain; Activated factor Xa heavy chain]
P13671	Complement component C6
P09668	Pro-cathepsin H [Cleaved into: Cathepsin H mini chain; Cathepsin H (EC 3.4.22.16); Cathepsin H heavy chain; Cathepsin H light chain]
Q9BXY4	R-spondin-3 (Protein with TSP type-1 repeat) (hPWTSR) (Roof plate-specific spondin-3) (hRspo3) (Thrombospondin type-1 domain-containing protein 2)
Q8IUX8	Epidermal growth factor-like protein 6 (EGF-like protein 6) (MAM and EGF domains-containing gene protein)
P14314	Glucosidase 2 subunit beta (80K-H protein) (Glucosidase II subunit beta) (Protein kinase C substrate 60.1 kDa protein heavy chain) (PKCSH)
Q8IUB2	WAP four-disulfide core domain protein 3 (Putative protease inhibitor WAP14)
Q14031	Collagen alpha-6(IV) chain

## Sheet: 1-3 TM (unique)
Uniprot Accession	Protein name
Q5ZPR3	CD276 antigen (4Ig-B7-H3) (B7 homolog 3) (B7-H3) (Costimulatory molecule) (CD antigen CD276)
Q7Z407	CUB and sushi domain-containing protein 3 (CUB and sushi multiple domains protein 3)
P17948	Vascular endothelial growth factor receptor 1 (VEGFR-1) (EC 2.7.10.1) (Fms-like tyrosine kinase 1) (FLT-1) (Tyrosine-protein kinase FRT) (Tyrosine-protein kinase receptor FLT) (FLT) (Vascular permeability factor receptor)
Q8TD46	Cell surface glycoprotein CD200 receptor 1 (CD200 cell surface glycoprotein receptor) (Cell surface glycoprotein OX2 receptor 1)
Q9NR61	Delta-like protein 4 (Drosophila Delta homolog 4) (Delta4)
O95256	Interleukin-18 receptor accessory protein (IL-18 receptor accessory protein) (IL-18RAcP) (EC 3.2.2.6) (Accessory protein-like) (AcPL) (CD218 antigen-like family member B) (CDw218b) (IL-1R accessory protein-like) (IL-1RAcPL) (Interleukin-1 receptor 7) (IL-1R-7) (IL-1R7) (Interleukin-18 receptor accessory protein-like) (Interleukin-18 receptor beta) (IL-18R-beta) (IL-18Rbeta) (CD antigen CD218b)
O75077	Disintegrin and metalloproteinase domain-containing protein 23 (ADAM 23) (Metalloproteinase-like, disintegrin-like, and cysteine-rich protein 3) (MDC-3)
P14778	Interleukin-1 receptor type 1 (IL-1R-1) (IL-1RT-1) (IL-1RT1) (EC 3.2.2.6) (CD121 antigen-like family member A) (Interleukin-1 receptor alpha) (IL-1R-alpha) (Interleukin-1 receptor type I) (p80) (CD antigen CD121a) [Cleaved into: Interleukin-1 receptor type 1, membrane form (mIL-1R1) (mIL-1RI); Interleukin-1 receptor type 1, soluble form (sIL-1R1) (sIL-1RI)]
P18084	Integrin beta-5
Q96J84	Kin of IRRE-like protein 1 (Kin of irregular chiasm-like protein 1) (Nephrin-like protein 1)
P16144	Integrin beta-4 (GP150) (CD antigen CD104)
O15455	Toll-like receptor 3 (CD antigen CD283)
O75355	Ectonucleoside triphosphate diphosphohydrolase 3 (NTPDase 3) (EC 3.6.1.5) (CD39 antigen-like 3) (Ecto-ATP diphosphohydrolase 3) (Ecto-ATPDase 3) (Ecto-ATPase 3) (Ecto-apyrase 3) (HB6)
Q13224	Glutamate receptor ionotropic, NMDA 2B (GluN2B) (Glutamate [NMDA] receptor subunit epsilon-2) (N-methyl D-aspartate receptor subtype 2B) (NMDAR2B) (NR2B) (N-methyl-D-aspartate receptor subunit 3) (NR3) (hNR3)
P10253	Lysosomal alpha-glucosidase (EC 3.2.1.20) (Acid maltase) (Aglucosidase alfa) [Cleaved into: 76 kDa lysosomal alpha-glucosidase; 70 kDa lysosomal alpha-glucosidase]
Q99062	Granulocyte colony-stimulating factor receptor (G-CSF receptor) (G-CSF-R) (CD antigen CD114)
P0DPD6	Endothelin-converting enzyme 2 (ECE-2) (EC 3.4.24.71)
Q04721	Neurogenic locus notch homolog protein 2 (Notch 2) (hN2) [Cleaved into: Notch 2 extracellular truncation (N2ECD); Notch 2 intracellular domain (N2ICD)]
P06756	Integrin alpha-V (Vitronectin receptor) (Vitronectin receptor subunit alpha) (CD antigen CD51) [Cleaved into: Integrin alpha-V heavy chain; Integrin alpha-V light chain]
O14672	Disintegrin and metalloproteinase domain-containing protein 10 (ADAM 10) (EC 3.4.24.81) (CDw156) (Kuzbanian protein homolog) (Mammalian disintegrin-metalloprotease) (CD antigen CD156c)
Q01973	Inactive tyrosine-protein kinase transmembrane receptor ROR1 (Neurotrophic tyrosine kinase, receptor-related 1)
P23276	Kell blood group glycoprotein (EC 3.4.24.-) (CD antigen CD238)
Q9NR16	Scavenger receptor cysteine-rich type 1 protein M160 (CD163 antigen-like 1) (CD antigen CD163b)
Q9UKF5	Disintegrin and metalloproteinase domain-containing protein 29 (ADAM 29) (Cancer/testis antigen 73) (CT73)
P78562	Phosphate-regulating neutral endopeptidase PHEX (EC 3.4.24.-) (Metalloendopeptidase homolog PEX) (Vitamin D-resistant hypophosphatemic rickets protein) (X-linked hypophosphatemia protein) (HYP)
O43699	Sialic acid-binding Ig-like lectin 6 (Siglec-6) (CD33 antigen-like 1) (CDw327) (Obesity-binding protein 1) (OB-BP1) (CD antigen CD327)
P00533	Epidermal growth factor receptor (EC 2.7.10.1) (Proto-oncogene c-ErbB-1) (Receptor tyrosine-protein kinase erbB-1)
Q8IZU9	Kin of IRRE-like protein 3 (Kin of irregular chiasm-like protein 3) (Nephrin-like protein 2) [Cleaved into: Processed kin of IRRE-like protein 3]
Q14517	Protocadherin Fat 1 (Cadherin family member 7) (Cadherin-related tumor suppressor homolog) (Protein fat homolog) [Cleaved into: Protocadherin Fat 1, nuclear form]
Q9P2B2	Prostaglandin F2 receptor negative regulator (CD9 partner 1) (CD9P-1) (Glu-Trp-Ile EWI motif-containing protein F) (EWI-F) (Prostaglandin F2-alpha receptor regulatory protein) (Prostaglandin F2-alpha receptor-associated protein) (CD antigen CD315)
Q9Y336	Sialic acid-binding Ig-like lectin 9 (Siglec-9) (CDw329) (Protein FOAP-9) (CD antigen CD329)
P16109	P-selectin (CD62 antigen-like family member P) (Granule membrane protein 140) (GMP-140) (Leukocyte-endothelial cell adhesion molecule 3) (LECAM3) (Platelet activation dependent granule-external membrane protein) (PADGEM) (CD antigen CD62P)
O15389	Sialic acid-binding Ig-like lectin 5 (Siglec-5) (CD33 antigen-like 2) (Obesity-binding protein 2) (OB-BP2) (OB-binding protein 2) (CD antigen CD170)
P01833	Polymeric immunoglobulin receptor (PIgR) (Poly-Ig receptor) (Hepatocellular carcinoma-associated protein TB6) [Cleaved into: Secretory component]
P01130	Low-density lipoprotein receptor (LDL receptor)
P04626	Receptor tyrosine-protein kinase erbB-2 (EC 2.7.10.1) (Metastatic lymph node gene 19 protein) (MLN 19) (Proto-oncogene Neu) (Proto-oncogene c-ErbB-2) (Tyrosine kinase-type cell surface receptor HER2) (p185erbB2) (CD antigen CD340)
Q8NFY4	Semaphorin-6D
P10721	Mast/stem cell growth factor receptor Kit (SCFR) (EC 2.7.10.1) (Piebald trait protein) (PBT) (Proto-oncogene c-Kit) (Tyrosine-protein kinase Kit) (p145 c-kit) (v-kit Hardy-Zuckerman 4 feline sarcoma viral oncogene homolog) (CD antigen CD117)
Q04912	Macrophage-stimulating protein receptor (MSP receptor) (EC 2.7.10.1) (CDw136) (Protein-tyrosine kinase 8) (p185-Ron) (CD antigen CD136) [Cleaved into: Macrophage-stimulating protein receptor alpha chain; Macrophage-stimulating protein receptor beta chain]
Q99571	P2X purinoceptor 4 (P2X4) (ATP receptor) (Purinergic receptor)
Q5VY43	Platelet endothelial aggregation receptor 1 (hPEAR1) (Multiple epidermal growth factor-like domains protein 12) (Multiple EGF-like domains protein 12)
Q9NR96	Toll-like receptor 9 (CD antigen CD289)
P08648	Integrin alpha-5 (CD49 antigen-like family member E) (Fibronectin receptor subunit alpha) (Integrin alpha-F) (VLA-5) (CD antigen CD49e) [Cleaved into: Integrin alpha-5 heavy chain; Integrin alpha-5 light chain]
O75019	Leukocyte immunoglobulin-like receptor subfamily A member 1 (CD85 antigen-like family member I) (Leukocyte immunoglobulin-like receptor 6) (LIR-6) (CD antigen CD85i)
Q9Y4C0	Neurexin-3 (Neurexin III-alpha) (Neurexin-3-alpha)
Q9P2J2	Protein turtle homolog A (Immunoglobulin superfamily member 9A) (IgSF9A)
P42658	Dipeptidyl aminopeptidase-like protein 6 (DPPX) (Dipeptidyl aminopeptidase-related protein) (Dipeptidyl peptidase 6) (Dipeptidyl peptidase IV-like protein) (Dipeptidyl peptidase VI) (DPP VI)
Q8N0Z9	V-set and immunoglobulin domain-containing protein 10
Q7Z4F1	Low-density lipoprotein receptor-related protein 10 (LRP-10)
P50895	Basal cell adhesion molecule (Auberger B antigen) (B-CAM cell surface glycoprotein) (F8/G253 antigen) (Lutheran antigen) (Lutheran blood group glycoprotein) (CD antigen CD239)
P98164	Low-density lipoprotein receptor-related protein 2 (LRP-2) (Glycoprotein 330) (gp330) (Megalin)
Q96MU8	Kremen protein 1 (Dickkopf receptor) (Kringle domain-containing transmembrane protein 1) (Kringle-containing protein marking the eye and the nose)
Q9HCK4	Roundabout homolog 2
P51575	P2X purinoceptor 1 (P2X1) (ATP receptor) (Purinergic receptor)
P38570	Integrin alpha-E (HML-1 antigen) (Integrin alpha-IEL) (Mucosal lymphocyte 1 antigen) (CD antigen CD103) [Cleaved into: Integrin alpha-E light chain; Integrin alpha-E heavy chain]
Q9UKQ2	Disintegrin and metalloproteinase domain-containing protein 28 (ADAM 28) (EC 3.4.24.-) (Epididymal metalloproteinase-like, disintegrin-like, and cysteine-rich protein II) (eMDC II) (Metalloproteinase-like, disintegrin-like, and cysteine-rich protein L) (MDC-L)
O15394	Neural cell adhesion molecule 2 (N-CAM-2) (NCAM-2)
Q9HCM2	Plexin-A4
O14786	Neuropilin-1 (Vascular endothelial cell growth factor 165 receptor) (CD antigen CD304)
Q9UKF2	Disintegrin and metalloproteinase domain-containing protein 30 (ADAM 30) (EC 3.4.24.-)
P28908	Tumor necrosis factor receptor superfamily member 8 (CD30L receptor) (Ki-1 antigen) (Lymphocyte activation antigen CD30) (CD antigen CD30)
Q92859	Neogenin (Immunoglobulin superfamily DCC subclass member 2)
P14151	L-selectin (CD62 antigen-like family member L) (Leukocyte adhesion molecule 1) (LAM-1) (Leukocyte surface antigen Leu-8) (Leukocyte-endothelial cell adhesion molecule 1) (LECAM1) (Lymph node homing receptor) (TQ1) (gp90-MEL) (CD antigen CD62L)
O75096	Low-density lipoprotein receptor-related protein 4 (LRP-4) (Multiple epidermal growth factor-like domains 7)
P82279	Protein crumbs homolog 1
Q7Z5N4	Protein sidekick-1
P07204	Thrombomodulin (TM) (Fetomodulin) (CD antigen CD141)
Q8TDW7	Protocadherin Fat 3 (hFat3) (Cadherin family member 15) (FAT tumor suppressor homolog 3)
O60462	Neuropilin-2 (Vascular endothelial cell growth factor 165 receptor 2)
P43146	Netrin receptor DCC (Colorectal cancer suppressor) (Immunoglobulin superfamily DCC subclass member 1) (Tumor suppressor protein DCC)
Q99965	Disintegrin and metalloproteinase domain-containing protein 2 (ADAM 2) (Cancer/testis antigen 15) (CT15) (Fertilin subunit beta) (PH-30) (PH30) (PH30-beta)
Q495T6	Membrane metallo-endopeptidase-like 1 (EC 3.4.24.11) (Membrane metallo-endopeptidase-like 2) (NEP2(m)) (Neprilysin II) (NEPII) (Neprilysin-2) (NEP2) (NL2) [Cleaved into: Membrane metallo-endopeptidase-like 1, soluble form (Neprilysin-2 secreted) (NEP2(s))]
P05556	Integrin beta-1 (Fibronectin receptor subunit beta) (Glycoprotein IIa) (GPIIA) (VLA-4 subunit beta) (CD antigen CD29)
P22897	Macrophage mannose receptor 1 (MMR) (C-type lectin domain family 13 member D) (C-type lectin domain family 13 member D-like) (Human mannose receptor) (hMR) (Macrophage mannose receptor 1-like protein 1) (CD antigen CD206)
Q8NCW0	Kremen protein 2 (Dickkopf receptor 2) (Kringle domain-containing transmembrane protein 2) (Kringle-containing protein marking the eye and the nose)
Q53EL9	Seizure protein 6 homolog (SEZ-6) (hSEZ-6)
Q8TD84	Cell adhesion molecule DSCAML1 (Down syndrome cell adhesion molecule 2) (Down syndrome cell adhesion molecule-like protein 1)
Q6UXZ4	Netrin receptor UNC5D (Protein unc-5 homolog 4) (Protein unc-5 homolog D)
P11717	Cation-independent mannose-6-phosphate receptor (CI Man-6-P receptor) (CI-MPR) (M6PR) (300 kDa mannose 6-phosphate receptor) (MPR 300) (Insulin-like growth factor 2 receptor) (Insulin-like growth factor II receptor) (IGF-II receptor) (M6P/IGF2 receptor) (M6P/IGF2R) (CD antigen CD222)
Q86VB7	Scavenger receptor cysteine-rich type 1 protein M130 (Hemoglobin scavenger receptor) (CD antigen CD163) [Cleaved into: Soluble CD163 (sCD163)]
Q13349	Integrin alpha-D (ADB2) (CD11 antigen-like family member D) (Leukointegrin alpha D) (CD antigen CD11d)
P27930	Interleukin-1 receptor type 2 (IL-1R-2) (IL-1RT-2) (IL-1RT2) (CD121 antigen-like family member B) (CDw121b) (IL-1 type II receptor) (Interleukin-1 receptor beta) (IL-1R-beta) (Interleukin-1 receptor type II) (CD antigen CD121b) [Cleaved into: Interleukin-1 receptor type 2, membrane form (mIL-1R2) (mIL-1RII); Interleukin-1 receptor type 2, soluble form (sIL-1R2) (sIL-1RII)]
O75578	Integrin alpha-10
Q9P0K1	Disintegrin and metalloproteinase domain-containing protein 22 (ADAM 22) (Metalloproteinase-disintegrin ADAM22-3) (Metalloproteinase-like, disintegrin-like, and cysteine-rich protein 2)
O43157	Plexin-B1 (Semaphorin receptor SEP)
Q4KMG0	Cell adhesion molecule-related/down-regulated by oncogenes
Q16620	BDNF/NT-3 growth factors receptor (EC 2.7.10.1) (GP145-TrkB) (Trk-B) (Neurotrophic tyrosine kinase receptor type 2) (TrkB tyrosine kinase) (Tropomyosin-related kinase B)
P98073	Enteropeptidase (EC 3.4.21.9) (Enterokinase) (Serine protease 7) (Transmembrane protease serine 15) [Cleaved into: Enteropeptidase non-catalytic heavy chain; Enteropeptidase catalytic light chain]
O75509	Tumor necrosis factor receptor superfamily member 21 (Death receptor 6) (CD antigen CD358)
O75882	Attractin (DPPT-L) (Mahogany homolog)
P17643	5,6-dihydroxyindole-2-carboxylic acid oxidase (DHICA oxidase) (EC 1.14.18.-) (Catalase B) (Glycoprotein 75) (Melanoma antigen gp75) (Tyrosinase-related protein 1) (TRP) (TRP-1) (TRP1)
Q9NYQ8	Protocadherin Fat 2 (hFat2) (Cadherin family member 8) (Multiple epidermal growth factor-like domains protein 1) (Multiple EGF-like domains protein 1)
Q96MK3	Pseudokinase FAM20A
Q8N6C5	Immunoglobulin superfamily member 1 (IgSF1) (Immunoglobulin-like domain-containing protein 1) (Inhibin-binding protein) (InhBP) (Pituitary gland-specific factor 2) (p120)
Q9UPZ6	Thrombospondin type-1 domain-containing protein 7A [Cleaved into: Thrombospondin type-1 domain-containing protein 7A, soluble form]
P14410	Sucrase-isomaltase, intestinal [Cleaved into: Sucrase (EC 3.2.1.48); Isomaltase (EC 3.2.1.10)]
P59901	Leukocyte immunoglobulin-like receptor subfamily A member 4 (CD85 antigen-like family member G) (Immunoglobulin-like transcript 7) (ILT-7) (CD antigen CD85g)
Q13683	Integrin alpha-7 [Cleaved into: Integrin alpha-7 heavy chain; Integrin alpha-7 light chain; Integrin alpha-7 70 kDa form]
Q8WXI7	Mucin-16 (MUC-16) (Ovarian cancer-related tumor marker CA125) (CA-125) (Ovarian carcinoma antigen CA125)
Q12879	Glutamate receptor ionotropic, NMDA 2A (GluN2A) (Glutamate [NMDA] receptor subunit epsilon-1) (N-methyl D-aspartate receptor subtype 2A) (NMDAR2A) (NR2A) (hNR2A)
O00206	Toll-like receptor 4 (hToll) (CD antigen CD284)
P16284	Platelet endothelial cell adhesion molecule (PECAM-1) (EndoCAM) (GPIIA') (PECA1) (CD antigen CD31)
Q96LC7	Sialic acid-binding Ig-like lectin 10 (Siglec-10) (Siglec-like protein 2)
Q92823	Neuronal cell adhesion molecule (Nr-CAM) (Neuronal surface protein Bravo) (hBravo) (NgCAM-related cell adhesion molecule) (Ng-CAM-related)
Q6UXD5	Seizure 6-like protein 2
Q9NT68	Teneurin-2 (Ten-2) (Protein Odd Oz/ten-m homolog 2) (Tenascin-M2) (Ten-m2) (Teneurin transmembrane protein 2) [Cleaved into: Ten-2, soluble form; Ten-2 intracellular domain (Ten-2 ICD)]
P26006	Integrin alpha-3 (CD49 antigen-like family member C) (FRP-2) (Galactoprotein B3) (GAPB3) (VLA-3 subunit alpha) (CD antigen CD49c) [Cleaved into: Integrin alpha-3 heavy chain; Integrin alpha-3 light chain]
P23229	Integrin alpha-6 (CD49 antigen-like family member F) (VLA-6) (CD antigen CD49f) [Cleaved into: Integrin alpha-6 heavy chain; Integrin alpha-6 light chain; Processed integrin alpha-6 (Alpha6p)]
Q9HBW1	Leucine-rich repeat-containing protein 4 (Brain tumor-associated protein BAG) (Nasopharyngeal carcinoma-associated gene 14 protein) (Netrin-G2 ligand) (NGL-2)
Q14114	Low-density lipoprotein receptor-related protein 8 (LRP-8) (Apolipoprotein E receptor 2)
Q6UXV0	GDNF family receptor alpha-like
O60500	Nephrin (Renal glomerulus-specific cell adhesion receptor)
Q9UHC6	Contactin-associated protein-like 2 (Cell recognition molecule Caspr2)
Q9H2U9	Disintegrin and metalloproteinase domain-containing protein 7 (ADAM 7) (Sperm maturation-related glycoprotein GP-83)
Q9BYH1	Seizure 6-like protein
Q9NZN1	Interleukin-1 receptor accessory protein-like 1 (IL-1-RAPL-1) (IL-1RAPL-1) (IL1RAPL-1) (EC 3.2.2.6) (Oligophrenin-4) (Three immunoglobulin domain-containing IL-1 receptor-related 2) (TIGIRR-2) (X-linked interleukin-1 receptor accessory protein-like 1)
Q9BWV1	Brother of CDO (Protein BOC)
Q92854	Semaphorin-4D (A8) (BB18) (GR3) (CD antigen CD100)
Q9NTN9	Semaphorin-4G
P01854	Immunoglobulin heavy constant epsilon (Ig epsilon chain C region) (Ig epsilon chain C region ND)
P78357	Contactin-associated protein 1 (Caspr) (Caspr1) (Neurexin IV) (Neurexin-4) (p190)
Q9NZR2	Low-density lipoprotein receptor-related protein 1B (LRP-1B) (Low-density lipoprotein receptor-related protein-deleted in tumor) (LRP-DIT)
O75078	Disintegrin and metalloproteinase domain-containing protein 11 (ADAM 11) (Metalloproteinase-like, disintegrin-like, and cysteine-rich protein) (MDC)
Q13443	Disintegrin and metalloproteinase domain-containing protein 9 (ADAM 9) (EC 3.4.24.-) (Cellular disintegrin-related protein) (Meltrin-gamma) (Metalloprotease/disintegrin/cysteine-rich protein 9) (Myeloma cell metalloproteinase)
O94856	Neurofascin
O15031	Plexin-B2 (MM1)
Q8N149	Leukocyte immunoglobulin-like receptor subfamily A member 2 (CD85 antigen-like family member H) (Immunoglobulin-like transcript 1) (ILT-1) (Leukocyte immunoglobulin-like receptor 7) (LIR-7) (CD antigen CD85h)
O75581	Low-density lipoprotein receptor-related protein 6 (LRP-6)
Q9Y219	Protein jagged-2 (Jagged2) (hJ2)
P56199	Integrin alpha-1 (CD49 antigen-like family member A) (Laminin and collagen receptor) (VLA-1) (CD antigen CD49a)
Q9UK23	N-acetylglucosamine-1-phosphodiester alpha-N-acetylglucosaminidase (EC 3.1.4.45) (Mannose 6-phosphate-uncovering enzyme) (Phosphodiester alpha-GlcNAcase)
P01133	Pro-epidermal growth factor (EGF) [Cleaved into: Epidermal growth factor (Urogastrone)]
Q8IVU1	Immunoglobulin superfamily DCC subclass member 3 (Putative neuronal cell adhesion molecule)
Q9H3T3	Semaphorin-6B (Semaphorin-Z) (Sema Z)
P19320	Vascular cell adhesion protein 1 (V-CAM 1) (VCAM-1) (INCAM-100) (CD antigen CD106) [Cleaved into: Soluble Vascular Cell Adhesion Molecule-1]
P21860	Receptor tyrosine-protein kinase erbB-3 (EC 2.7.10.1) (Proto-oncogene-like protein c-ErbB-3) (Tyrosine kinase-type cell surface receptor HER3)
Q6UXC1	Apical endosomal glycoprotein (MAM domain-containing protein 4)
P13591	Neural cell adhesion molecule 1 (N-CAM-1) (NCAM-1) (CD antigen CD56)
Q96PQ0	VPS10 domain-containing receptor SorCS2 [Cleaved into: SorCS2 122 kDa chain; SorCS2 104 kDa chain; SorCS2 18 kDa chain]
Q86UP6	CUB and zona pellucida-like domain-containing protein 1 (CUB and ZP domain-containing protein 1) (Transmembrane protein UO-44)
Q9P273	Teneurin-3 (Ten-3) (Protein Odd Oz/ten-m homolog 3) (Tenascin-M3) (Ten-m3) (Teneurin transmembrane protein 3)
Q9H1U4	Multiple epidermal growth factor-like domains protein 9 (Multiple EGF-like domains protein 9) (Epidermal growth factor-like protein 5) (EGF-like protein 5)
P42892	Endothelin-converting enzyme 1 (ECE-1) (EC 3.4.24.71)
P48357	Leptin receptor (LEP-R) (HuB219) (OB receptor) (OB-R) (CD antigen CD295)
Q9BZV3	Interphotoreceptor matrix proteoglycan 2 (Interphotoreceptor matrix proteoglycan of 200 kDa) (IPM 200) (Sialoprotein associated with cones and rods proteoglycan) (Spacrcan)
P53708	Integrin alpha-8 [Cleaved into: Integrin alpha-8 heavy chain; Integrin alpha-8 light chain]
Q9ULI3	Protein HEG homolog 1
Q96MS0	Roundabout homolog 3 (Roundabout-like protein 3)
P51805	Plexin-A3 (Plexin-4) (Semaphorin receptor SEX)
Q6ZRP7	Sulfhydryl oxidase 2 (EC 1.8.3.2) (Neuroblastoma-derived sulfhydryl oxidase) (Quiescin Q6-like protein 1)
P17813	Endoglin (CD antigen CD105)
P60852	Zona pellucida sperm-binding protein 1 (Zona pellucida glycoprotein 1) (Zp-1) [Cleaved into: Processed zona pellucida sperm-binding protein 1]
Q8IU80	Transmembrane protease serine 6 (EC 3.4.21.-) (Matriptase-2)
Q9UKJ8	Disintegrin and metalloproteinase domain-containing protein 21 (ADAM 21) (EC 3.4.24.-)
Q16820	Meprin A subunit beta (EC 3.4.24.63) (Endopeptidase-2) (Meprin B) (N-benzoyl-L-tyrosyl-P-amino-benzoic acid hydrolase subunit beta) (PABA peptide hydrolase) (PPH beta)
O60449	Lymphocyte antigen 75 (Ly-75) (C-type lectin domain family 13 member B) (DEC-205) (gp200-MR6) (CD antigen CD205)
Q6V0I7	Protocadherin Fat 4 (hFat4) (Cadherin family member 14) (FAT tumor suppressor homolog 4) (Fat-like cadherin protein FAT-J)
Q86WK7	Amphoterin-induced protein 3 (AMIGO-3) (Alivin-3)
Q8N7C0	Leucine-rich repeat-containing protein 52 (BK channel auxiliary gamma subunit LRRC52)
Q9HBG7	T-lymphocyte surface antigen Ly-9 (Cell surface molecule Ly-9) (Lymphocyte antigen 9) (SLAM family member 3) (SLAMF3) (Signaling lymphocytic activation molecule 3) (CD antigen CD229)
Q07954	Prolow-density lipoprotein receptor-related protein 1 (LRP-1) (Alpha-2-macroglobulin receptor) (A2MR) (Apolipoprotein E receptor) (APOER) (CD antigen CD91) [Cleaved into: Low-density lipoprotein receptor-related protein 1 85 kDa subunit (LRP-85); Low-density lipoprotein receptor-related protein 1 515 kDa subunit (LRP-515); Low-density lipoprotein receptor-related protein 1 intracellular domain (L…
Q99523	Sortilin (100 kDa NT receptor) (Glycoprotein 95) (Gp95) (Neurotensin receptor 3) (NT3) (NTR3)
O15399	Glutamate receptor ionotropic, NMDA 2D (GluN2D) (EB11) (Glutamate [NMDA] receptor subunit epsilon-4) (N-methyl D-aspartate receptor subtype 2D) (NMDAR2D) (NR2D)
Q16819	Meprin A subunit alpha (EC 3.4.24.18) (Endopeptidase-2) (N-benzoyl-L-tyrosyl-P-amino-benzoic acid hydrolase subunit alpha) (PABA peptide hydrolase) (PPH alpha)
P12821	Angiotensin-converting enzyme (ACE) (EC 3.4.15.1) (Dipeptidyl carboxypeptidase I) (Kininase II) (CD antigen CD143) [Cleaved into: Angiotensin-converting enzyme, soluble form]
Q8WYK1	Contactin-associated protein-like 5 (Cell recognition molecule Caspr5)
P22413	Ectonucleotide pyrophosphatase/phosphodiesterase family member 1 (E-NPP 1) (Membrane component chromosome 6 surface marker 1) (Phosphodiesterase I/nucleotide pyrophosphatase 1) (Plasma-cell membrane glycoprotein PC-1) [Cleaved into: Ectonucleotide pyrophosphatase/phosphodiesterase family member 1, secreted form] [Includes: Alkaline phosphodiesterase I (EC 3.1.4.1); Nucleotide pyrophosphatase (NPP…
O43506	Disintegrin and metalloproteinase domain-containing protein 20 (ADAM 20) (EC 3.4.24.-)
P16581	E-selectin (CD62 antigen-like family member E) (Endothelial leukocyte adhesion molecule 1) (ELAM-1) (Leukocyte-endothelial cell adhesion molecule 2) (LECAM2) (CD antigen CD62E)
P78504	Protein jagged-1 (Jagged1) (hJ1) (CD antigen CD339)
P04629	High affinity nerve growth factor receptor (EC 2.7.10.1) (Neurotrophic tyrosine kinase receptor type 1) (TRK1-transforming tyrosine kinase protein) (Tropomyosin-related kinase A) (Tyrosine kinase receptor) (Tyrosine kinase receptor A) (Trk-A) (gp140trk) (p140-TrkA)
Q2M2H8	Probable maltase-glucoamylase 2 (Maltase-glucoamylase (alpha-glucosidase) pseudogene) [Includes: Glucoamylase (EC 3.2.1.3) (Glucan 1,4-alpha-glucosidase)]
P07202	Thyroid peroxidase (TPO) (EC 1.11.1.8)
Q9H013	Disintegrin and metalloproteinase domain-containing protein 19 (ADAM 19) (EC 3.4.24.-) (Meltrin-beta) (Metalloprotease and disintegrin dendritic antigen marker) (MADDAM)
Q9ULL4	Plexin-B3
P11279	Lysosome-associated membrane glycoprotein 1 (LAMP-1) (Lysosome-associated membrane protein 1) (CD107 antigen-like family member A) (CD antigen CD107a)
Q8TC27	Disintegrin and metalloproteinase domain-containing protein 32 (ADAM 32)
P56373	P2X purinoceptor 3 (P2X3) (ATP receptor) (Purinergic receptor)
Q14773	Intercellular adhesion molecule 4 (ICAM-4) (Landsteiner-Wiener blood group glycoprotein) (LW blood group protein) (CD antigen CD242)
Q15399	Toll-like receptor 1 (Toll/interleukin-1 receptor-like protein) (TIL) (CD antigen CD281)
Q9C0A0	Contactin-associated protein-like 4 (Cell recognition molecule Caspr4)
P11215	Integrin alpha-M (CD11 antigen-like family member B) (CR-3 alpha chain) (Cell surface glycoprotein MAC-1 subunit alpha) (Leukocyte adhesion receptor MO1) (Neutrophil adherence receptor) (CD antigen CD11b)
P40238	Thrombopoietin receptor (TPO-R) (Myeloproliferative leukemia protein) (Proto-oncogene c-Mpl) (CD antigen CD110)
Q6N022	Teneurin-4 (Ten-4) (Protein Odd Oz/ten-m homolog 4) (Tenascin-M4) (Ten-m4) (Teneurin transmembrane protein 4)
P18627	Lymphocyte activation gene 3 protein (LAG-3) (CD antigen CD223) [Cleaved into: Secreted lymphocyte activation gene 3 protein (sLAG-3)]
Q9BZ76	Contactin-associated protein-like 3 (Cell recognition molecule Caspr3)
O14511	Pro-neuregulin-2, membrane-bound isoform (Pro-NRG2) [Cleaved into: Neuregulin-2 (NRG-2) (Divergent of neuregulin-1) (DON-1) (Neural- and thymus-derived activator for ERBB kinases) (NTAK)]
Q96PD2	Discoidin, CUB and LCCL domain-containing protein 2 (CUB, LCCL and coagulation factor V/VIII-homology domains protein 1) (Endothelial and smooth muscle cell-derived neuropilin-like protein)
O75129	Astrotactin-2
Q9Y5Q5	Atrial natriuretic peptide-converting enzyme (EC 3.4.21.-) (Corin) (Heart-specific serine proteinase ATC2) (Pro-ANP-converting enzyme) (Transmembrane protease serine 10) [Cleaved into: Atrial natriuretic peptide-converting enzyme, N-terminal propeptide; Atrial natriuretic peptide-converting enzyme, activated protease fragment; Atrial natriuretic peptide-converting enzyme, 180 kDa soluble fragment…
Q9UBG0	C-type mannose receptor 2 (C-type lectin domain family 13 member E) (Endocytic receptor 180) (Macrophage mannose receptor 2) (Urokinase-type plasminogen activator receptor-associated protein) (UPAR-associated protein) (Urokinase receptor-associated protein) (CD antigen CD280)
Q13478	Interleukin-18 receptor 1 (IL-18R-1) (IL-18R1) (EC 3.2.2.6) (CD218 antigen-like family member A) (CDw218a) (IL1 receptor-related protein) (IL-1Rrp) (IL1R-rp) (Interleukin-18 receptor alpha) (IL-18R-alpha) (IL-18Ralpha) (CD antigen CD218a)
P08514	Integrin alpha-IIb (GPalpha IIb) (GPIIb) (Platelet membrane glycoprotein IIb) (CD antigen CD41) [Cleaved into: Integrin alpha-IIb heavy chain; Integrin alpha-IIb light chain, form 1; Integrin alpha-IIb light chain, form 2]
Q9P283	Semaphorin-5B
Q9BQS7	Hephaestin (EC 1.-.-.-)
Q9Y2C9	Toll-like receptor 6 (CD antigen CD286)
P49961	Ectonucleoside triphosphate diphosphohydrolase 1 (NTPDase 1) (EC 3.6.1.5) (Ecto-ATP diphosphohydrolase 1) (Ecto-ATPDase 1) (Ecto-ATPase 1) (Ecto-apyrase) (Lymphoid cell activation antigen) (CD antigen CD39)
O43184	Disintegrin and metalloproteinase domain-containing protein 12 (ADAM 12) (EC 3.4.24.-) (Meltrin-alpha)
P40189	Interleukin-6 receptor subunit beta (IL-6 receptor subunit beta) (IL-6R subunit beta) (IL-6R-beta) (IL-6RB) (CDw130) (Interleukin-6 signal transducer) (Membrane glycoprotein 130) (gp130) (Oncostatin-M receptor subunit alpha) (CD antigen CD130)
P30203	T-cell differentiation antigen CD6 (T12) (TP120) (CD antigen CD6) [Cleaved into: Soluble CD6]
Q09328	Alpha-1,6-mannosylglycoprotein 6-beta-N-acetylglucosaminyltransferase A (EC 2.4.1.155) (Alpha-mannoside beta-1,6-N-acetylglucosaminyltransferase V) (GlcNAc-T V) (GNT-V) (Mannoside acetylglucosaminyltransferase 5) (N-acetylglucosaminyl-transferase V) [Cleaved into: Secreted alpha-1,6-mannosylglycoprotein 6-beta-N-acetylglucosaminyltransferase A (Secreted beta-1,6-N-acetylglucosaminyltransferase V)…
Q86SJ2	Amphoterin-induced protein 2 (AMIGO-2) (Alivin-1) (Differentially expressed in gastric adenocarcinomas) (DEGA)
O14525	Astrotactin-1
P13612	Integrin alpha-4 (CD49 antigen-like family member D) (Integrin alpha-IV) (VLA-4 subunit alpha) (CD antigen CD49d)
Q9C0C4	Semaphorin-4C
Q16288	NT-3 growth factor receptor (EC 2.7.10.1) (GP145-TrkC) (Trk-C) (Neurotrophic tyrosine kinase receptor type 3) (TrkC tyrosine kinase)
Q99102	Mucin-4 (MUC-4) (Ascites sialoglycoprotein) (ASGP) (Pancreatic adenocarcinoma mucin) (Testis mucin) (Tracheobronchial mucin) [Cleaved into: Mucin-4 alpha chain (Ascites sialoglycoprotein 1) (ASGP-1); Mucin-4 beta chain (Ascites sialoglycoprotein 2) (ASGP-2)]
O75051	Plexin-A2 (Semaphorin receptor OCT)
P13473	Lysosome-associated membrane glycoprotein 2 (LAMP-2) (Lysosome-associated membrane protein 2) (CD107 antigen-like family member B) (LGP-96) (CD antigen CD107b)
P08069	Insulin-like growth factor 1 receptor (EC 2.7.10.1) (Insulin-like growth factor I receptor) (IGF-I receptor) (CD antigen CD221) [Cleaved into: Insulin-like growth factor 1 receptor alpha chain; Insulin-like growth factor 1 receptor beta chain]
P20702	Integrin alpha-X (CD11 antigen-like family member C) (Leu M5) (Leukocyte adhesion glycoprotein p150,95 alpha chain) (Leukocyte adhesion receptor p150,95) (CD antigen CD11c)
P09619	Platelet-derived growth factor receptor beta (PDGF-R-beta) (PDGFR-beta) (EC 2.7.10.1) (Beta platelet-derived growth factor receptor) (Beta-type platelet-derived growth factor receptor) (CD140 antigen-like family member B) (Platelet-derived growth factor receptor 1) (PDGFR-1) (CD antigen CD140b)
P46531	Neurogenic locus notch homolog protein 1 (Notch 1) (hN1) (Translocation-associated notch protein TAN-1) [Cleaved into: Notch 1 extracellular truncation (NEXT); Notch 1 intracellular domain (NICD)]
P18564	Integrin beta-6
P78536	Disintegrin and metalloproteinase domain-containing protein 17 (ADAM 17) (EC 3.4.24.86) (Snake venom-like protease) (TNF-alpha convertase) (TNF-alpha-converting enzyme) (CD antigen CD156b)
P17301	Integrin alpha-2 (CD49 antigen-like family member B) (Collagen receptor) (Platelet membrane glycoprotein Ia) (GPIa) (VLA-2 subunit alpha) (CD antigen CD49b)
Q96JA1	Leucine-rich repeats and immunoglobulin-like domains protein 1 (LIG-1)
O43451	Maltase-glucoamylase (Alpha-1,4-glucosidase) (EC 3.2.1.20)
Q7Z410	Transmembrane protease serine 9 (EC 3.4.21.-) (Polyserase-I) (Polyserine protease 1) (Polyserase-1) [Cleaved into: Serase-1; Serase-2; Serase-3]
Q05586	Glutamate receptor ionotropic, NMDA 1 (GluN1) (Glutamate [NMDA] receptor subunit zeta-1) (N-methyl-D-aspartate receptor subunit NR1) (NMD-R1)
P06731	Carcinoembryonic antigen-related cell adhesion molecule 5 (Carcinoembryonic antigen) (CEA) (Meconium antigen 100) (CD antigen CD66e)
Q96PQ1	Sialic acid-binding Ig-like lectin 12 (Siglec-12) (Sialic acid-binding Ig-like lectin-like 1) (Siglec-L1)
P01871	Immunoglobulin heavy constant mu (Ig mu chain C region) (Ig mu chain C region BOT) (Ig mu chain C region GAL) (Ig mu chain C region OU)
P32942	Intercellular adhesion molecule 3 (ICAM-3) (CDw50) (ICAM-R) (CD antigen CD50)
Q58EX2	Protein sidekick-2
Q9BYE2	Transmembrane protease serine 13 (EC 3.4.21.-) (Membrane-type mosaic serine protease) (Mosaic serine protease)
Q14627	Interleukin-13 receptor subunit alpha-2 (IL-13 receptor subunit alpha-2) (IL-13R subunit alpha-2) (IL-13R-alpha-2) (IL-13RA2) (Interleukin-13-binding protein) (CD antigen CD213a2)
Q5VYJ5	MAM and LDL-receptor class A domain-containing protein 1
P35916	Vascular endothelial growth factor receptor 3 (VEGFR-3) (EC 2.7.10.1) (Fms-like tyrosine kinase 4) (FLT-4) (Tyrosine-protein kinase receptor FLT4)
Q92673	Sortilin-related receptor (Low-density lipoprotein receptor relative with 11 ligand-binding repeats) (LDLR relative with 11 ligand-binding repeats) (LR11) (SorLA-1) (Sorting protein-related receptor containing LDLR class A repeats) (SorLA)
Q9UMF0	Intercellular adhesion molecule 5 (ICAM-5) (Telencephalin)
Q8WWQ8	Stabilin-2 (FAS1 EGF-like and X-link domain-containing adhesion molecule 2) (Fasciclin, EGF-like, laminin-type EGF-like and link domain-containing scavenger receptor 2) (FEEL-2) (Hyaluronan receptor for endocytosis) [Cleaved into: 190 kDa form stabilin-2 (190 kDa hyaluronan receptor for endocytosis)]
Q96FE5	Leucine-rich repeat and immunoglobulin-like domain-containing nogo receptor-interacting protein 1 (Leucine-rich repeat and immunoglobulin domain-containing protein 1) (Leucine-rich repeat neuronal protein 1) (Leucine-rich repeat neuronal protein 6A)
Q9UKZ4	Teneurin-1 (Ten-1) (Protein Odd Oz/ten-m homolog 1) (Tenascin-M1) (Ten-m1) (Teneurin transmembrane protein 1) [Cleaved into: Ten-1 intracellular domain (IDten-1) (Ten-1 ICD); Teneurin C-terminal-associated peptide (TCPA-1) (Ten-1 extracellular domain) (Ten-1 ECD)]
Q9Y5L3	Ectonucleoside triphosphate diphosphohydrolase 2 (NTPDase 2) (EC 3.6.1.-) (CD39 antigen-like 1) (Ecto-ATP diphosphohydrolase 2) (Ecto-ATPDase 2) (Ecto-ATPase 2)
Q6MZM0	Ferroxidase HEPHL1 (EC 1.16.3.1) (Hephaestin-like protein 1)
Q13444	Disintegrin and metalloproteinase domain-containing protein 15 (ADAM 15) (EC 3.4.24.-) (Metalloprotease RGD disintegrin protein) (Metalloproteinase-like, disintegrin-like, and cysteine-rich protein 15) (MDC-15) (Metargidin)
Q13591	Semaphorin-5A (Semaphorin-F) (Sema F)
P43121	Cell surface glycoprotein MUC18 (Cell surface glycoprotein P1H12) (Melanoma cell adhesion molecule) (Melanoma-associated antigen A32) (Melanoma-associated antigen MUC18) (S-endo 1 endothelial-associated antigen) (CD antigen CD146)
P78325	Disintegrin and metalloproteinase domain-containing protein 8 (ADAM 8) (EC 3.4.24.-) (Cell surface antigen MS2) (CD antigen CD156a)
Q5VV63	Attractin-like protein 1
P14616	Insulin receptor-related protein (IRR) (EC 2.7.10.1) (IR-related receptor) [Cleaved into: Insulin receptor-related protein alpha chain; Insulin receptor-related protein beta chain]
P28907	ADP-ribosyl cyclase/cyclic ADP-ribose hydrolase 1 (EC 3.2.2.-) (EC 3.2.2.6) (2'-phospho-ADP-ribosyl cyclase) (2'-phospho-ADP-ribosyl cyclase/2'-phospho-cyclic-ADP-ribose transferase) (EC 2.4.99.20) (2'-phospho-cyclic-ADP-ribose transferase) (ADP-ribosyl cyclase 1) (ADPRC 1) (Cyclic ADP-ribose hydrolase 1) (cADPR hydrolase 1) (T10) (CD antigen CD38)
P78552	Interleukin-13 receptor subunit alpha-1 (IL-13 receptor subunit alpha-1) (IL-13R subunit alpha-1) (IL-13R-alpha-1) (IL-13RA1) (Cancer/testis antigen 19) (CT19) (CD antigen CD213a1)
P16234	Platelet-derived growth factor receptor alpha (PDGF-R-alpha) (PDGFR-alpha) (EC 2.7.10.1) (Alpha platelet-derived growth factor receptor) (Alpha-type platelet-derived growth factor receptor) (CD140 antigen-like family member A) (CD140a antigen) (Platelet-derived growth factor alpha receptor) (Platelet-derived growth factor receptor 2) (PDGFR-2) (CD antigen CD140a)
Q96PZ7	CUB and sushi domain-containing protein 1 (CUB and sushi multiple domains protein 1)
Q5IJ48	Protein crumbs homolog 2 (Crumbs-like protein 2)
P42702	Leukemia inhibitory factor receptor (LIF receptor) (LIF-R) (CD antigen CD118)
P08581	Hepatocyte growth factor receptor (HGF receptor) (EC 2.7.10.1) (HGF/SF receptor) (Proto-oncogene c-Met) (Scatter factor receptor) (SF receptor) (Tyrosine-protein kinase Met)
Q13797	Integrin alpha-9 (Integrin alpha-RLC)
Q9Y3Q7	Disintegrin and metalloproteinase domain-containing protein 18 (ADAM 18) (Transmembrane metalloproteinase-like, disintegrin-like, and cysteine-rich protein III) (tMDC III)
Q9BZ11	Disintegrin and metalloproteinase domain-containing protein 33 (ADAM 33) (EC 3.4.24.-)
P05107	Integrin beta-2 (Cell surface adhesion glycoproteins LFA-1/CR3/p150,95 subunit beta) (Complement receptor C3 subunit beta) (CD antigen CD18)
O75197	Low-density lipoprotein receptor-related protein 5 (LRP-5) (Low-density lipoprotein receptor-related protein 7) (LRP-7)
P08473	Neprilysin (EC 3.4.24.11) (Atriopeptidase) (Common acute lymphocytic leukemia antigen) (CALLA) (Enkephalinase) (Neutral endopeptidase 24.11) (NEP) (Neutral endopeptidase) (Skin fibroblast elastase) (SFE) (CD antigen CD10)
Q9C0I4	Thrombospondin type-1 domain-containing protein 7B
Q99466	Neurogenic locus notch homolog protein 4 (Notch 4) (hNotch4) [Cleaved into: Notch 4 extracellular truncation; Notch 4 intracellular domain]
Q9NY15	Stabilin-1 (Fasciclin, EGF-like, laminin-type EGF-like and link domain-containing scavenger receptor 1) (FEEL-1) (MS-1 antigen)
Q9P2S2	Neurexin-2 (Neurexin II-alpha) (Neurexin-2-alpha)
Q9UKX5	Integrin alpha-11
Q9Y561	Low-density lipoprotein receptor-related protein 12 (LDLR-related protein 12) (LRP-12) (Suppressor of tumorigenicity 7 protein)
P17181	Interferon alpha/beta receptor 1 (IFN-R-1) (IFN-alpha/beta receptor 1) (Cytokine receptor class-II member 1) (Cytokine receptor family 2 member 1) (CRF2-1) (Type I interferon receptor 1)
P26010	Integrin beta-7 (Gut homing receptor beta subunit)
Q12884	Prolyl endopeptidase FAP (EC 3.4.21.26) (170 kDa melanoma membrane-bound gelatinase) (Dipeptidyl peptidase FAP) (EC 3.4.14.5) (Fibroblast activation protein alpha) (FAPalpha) (Gelatine degradation protease FAP) (EC 3.4.21.-) (Integral membrane serine protease) (Post-proline cleaving enzyme) (Serine integral membrane protease) (SIMP) (Surface-expressed protease) (Seprase) [Cleaved into: Antiplasmi…
O75445	Usherin (Usher syndrome type IIa protein) (Usher syndrome type-2A protein)
P32004	Neural cell adhesion molecule L1 (N-CAM-L1) (NCAM-L1) (CD antigen CD171)
P01877	Immunoglobulin heavy constant alpha 2 (Ig alpha-2 chain C region) (Ig alpha-2 chain C region BUT) (Ig alpha-2 chain C region LAN)
Q14957	Glutamate receptor ionotropic, NMDA 2C (GluN2C) (Glutamate [NMDA] receptor subunit epsilon-3) (N-methyl D-aspartate receptor subtype 2C) (NMDAR2C) (NR2C)
O14638	Ectonucleotide pyrophosphatase/phosphodiesterase family member 3 (E-NPP 3) (NPP3) (Phosphodiesterase I beta) (PD-Ibeta) (Phosphodiesterase I/nucleotide pyrophosphatase 3) (CD antigen CD203c) [Includes: Alkaline phosphodiesterase I (EC 3.1.4.1); Nucleotide pyrophosphatase (NPPase) (EC 3.6.1.9) (Nucleotide diphosphatase)]
O60486	Plexin-C1 (Virus-encoded semaphorin protein receptor) (CD antigen CD232)
P17927	Complement receptor type 1 (C3b/C4b receptor) (CD antigen CD35)
Q9NPH3	Interleukin-1 receptor accessory protein (IL-1 receptor accessory protein) (IL-1RAcP) (EC 3.2.2.6) (Interleukin-1 receptor 3) (IL-1R-3) (IL-1R3)
P35968	Vascular endothelial growth factor receptor 2 (VEGFR-2) (EC 2.7.10.1) (Fetal liver kinase 1) (FLK-1) (Kinase insert domain receptor) (KDR) (Protein-tyrosine kinase receptor flk-1) (CD antigen CD309)
A6NMB1	Sialic acid-binding Ig-like lectin 16 (Siglec-16) (Siglec-P16)
Q9H3R2	Mucin-13 (MUC-13) (Down-regulated in colon cancer 1)
O75054	Immunoglobulin superfamily member 3 (IgSF3) (Glu-Trp-Ile EWI motif-containing protein 3) (EWI-3)
Q9Y6N7	Roundabout homolog 1 (Deleted in U twenty twenty) (H-Robo-1)
Q6UWL2	Sushi domain-containing protein 1
Q02763	Angiopoietin-1 receptor (EC 2.7.10.1) (Endothelial tyrosine kinase) (Tunica interna endothelial cell kinase) (Tyrosine kinase with Ig and EGF homology domains-2) (Tyrosine-protein kinase receptor TEK) (Tyrosine-protein kinase receptor TIE-2) (hTIE2) (p140 TEK) (CD antigen CD202b)
P36888	Receptor-type tyrosine-protein kinase FLT3 (EC 2.7.10.1) (FL cytokine receptor) (Fetal liver kinase-2) (FLK-2) (Fms-like tyrosine kinase 3) (FLT-3) (Stem cell tyrosine kinase 1) (STK-1) (CD antigen CD135)
P05362	Intercellular adhesion molecule 1 (ICAM-1) (Major group rhinovirus receptor) (CD antigen CD54)
Q15303	Receptor tyrosine-protein kinase erbB-4 (EC 2.7.10.1) (Proto-oncogene-like protein c-ErbB-4) (Tyrosine kinase-type cell surface receptor HER4) (p180erbB4) [Cleaved into: ERBB4 intracellular domain (4ICD) (E4ICD) (s80HER4)]
Q9UIW2	Plexin-A1 (Semaphorin receptor NOV)
Q96F46	Interleukin-17 receptor A (IL-17 receptor A) (IL-17RA) (CDw217) (CD antigen CD217)
Q9H3S1	Semaphorin-4A (Semaphorin-B) (Sema B)
P15260	Interferon gamma receptor 1 (IFN-gamma receptor 1) (IFN-gamma-R1) (CDw119) (Interferon gamma receptor alpha-chain) (IFN-gamma-R-alpha) (CD antigen CD119)
Q7Z408	CUB and sushi domain-containing protein 2 (CUB and sushi multiple domains protein 2)
O60469	Cell adhesion molecule DSCAM (CHD2) (Down syndrome cell adhesion molecule)
Q96GP6	Scavenger receptor class F member 2 (SRECRP-1) (Scavenger receptor expressed by endothelial cells 2 protein) (SREC-II)
Q13308	Inactive tyrosine-protein kinase 7 (Colon carcinoma kinase 4) (CCK-4) (Protein-tyrosine kinase 7) (Pseudo tyrosine kinase receptor 7) (Tyrosine-protein kinase-like 7)
Q9ULB1	Neurexin-1 (Neurexin I-alpha) (Neurexin-1-alpha)
Q92542	Nicastrin
Q9H3S3	Transmembrane protease serine 5 (EC 3.4.21.-) (Spinesin)
P20273	B-cell receptor CD22 (B-lymphocyte cell adhesion molecule) (BL-CAM) (Sialic acid-binding Ig-like lectin 2) (Siglec-2) (T-cell surface antigen Leu-14) (CD antigen CD22)
Q8N8Z6	Discoidin, CUB and LCCL domain-containing protein 1
P35590	Tyrosine-protein kinase receptor Tie-1 (EC 2.7.10.1)
Q01638	Interleukin-1 receptor-like 1 (EC 3.2.2.6) (Protein ST2)
P27487	Dipeptidyl peptidase 4 (EC 3.4.14.5) (ADABP) (Adenosine deaminase complexing protein 2) (ADCP-2) (Dipeptidyl peptidase IV) (DPP IV) (T-cell activation antigen CD26) (TP103) (CD antigen CD26) [Cleaved into: Dipeptidyl peptidase 4 membrane form (Dipeptidyl peptidase IV membrane form); Dipeptidyl peptidase 4 soluble form (Dipeptidyl peptidase IV soluble form)]
O00533	Neural cell adhesion molecule L1-like protein (Close homolog of L1) [Cleaved into: Processed neural cell adhesion molecule L1-like protein]
Q7Z7M0	Multiple epidermal growth factor-like domains protein 8 (Multiple EGF-like domains protein 8) (Epidermal growth factor-like protein 4) (EGF-like protein 4)
Q9Y5Y6	Suppressor of tumorigenicity 14 protein (EC 3.4.21.109) (Matriptase) (Membrane-type serine protease 1) (MT-SP1) (Prostamin) (Serine protease 14) (Serine protease TADG-15) (Tumor-associated differentially-expressed gene 15 protein)
Q9NPR2	Semaphorin-4B (Semaphorin-C)
Q5DID0	Uromodulin-like 1 (Olfactorin)
Q13740	CD166 antigen (Activated leukocyte cell adhesion molecule) (CD antigen CD166)
Q9BZZ2	Sialoadhesin (Sialic acid-binding Ig-like lectin 1) (Siglec-1) (CD antigen CD169)
Q8TDY8	Immunoglobulin superfamily DCC subclass member 4 (Neighbor of punc e11) (Protein DDM36) (hDDM36)
Q9NR97	Toll-like receptor 8 (CD antigen CD288)
P26012	Integrin beta-8
O43155	Leucine-rich repeat transmembrane protein FLRT2 (Fibronectin-like domain-containing leucine-rich transmembrane protein 2)
Q7Z7M9	Polypeptide N-acetylgalactosaminyltransferase 5 (EC 2.4.1.41) (Polypeptide GalNAc transferase 5) (GalNAc-T5) (pp-GaNTase 5) (Protein-UDP acetylgalactosaminyltransferase 5) (UDP-GalNAc:polypeptide N-acetylgalactosaminyltransferase 5)
Q99572	P2X purinoceptor 7 (P2X7) (ATP receptor) (P2Z receptor) (Purinergic receptor)
P20916	Myelin-associated glycoprotein (Siglec-4a)
Q9H2E6	Semaphorin-6A (Semaphorin VIA) (Sema VIA) (Semaphorin-6A-1) (SEMA6A-1)
P0DPD8	EEF1AKMT4-ECE2 readthrough transcript protein (EC 3.4.24.71) [Includes: Methyltransferase-like region (EC 2.1.1.-); Endothelin-converting enzyme 2 region (EC 3.4.24.71)]
P20701	Integrin alpha-L (CD11 antigen-like family member A) (Leukocyte adhesion glycoprotein LFA-1 alpha chain) (LFA-1A) (Leukocyte function-associated molecule 1 alpha chain) (CD antigen CD11a)
P05106	Integrin beta-3 (Platelet membrane glycoprotein IIIa) (GPIIIa) (CD antigen CD61)
P06213	Insulin receptor (IR) (EC 2.7.10.1) (CD antigen CD220) [Cleaved into: Insulin receptor subunit alpha; Insulin receptor subunit beta]
Q96RL6	Sialic acid-binding Ig-like lectin 11 (Sialic acid-binding lectin 11) (Siglec-11)
O75022	Leukocyte immunoglobulin-like receptor subfamily B member 3 (LIR-3) (Leukocyte immunoglobulin-like receptor 3) (CD85 antigen-like family member A) (Immunoglobulin-like transcript 5) (ILT-5) (Monocyte inhibitory receptor HL9) (CD antigen CD85a)
P20023	Complement receptor type 2 (Cr2) (Complement C3d receptor) (Epstein-Barr virus receptor) (EBV receptor) (CD antigen CD21)
Q86WK6	Amphoterin-induced protein 1 (AMIGO-1) (Alivin-2)
Q9Y4D7	Plexin-D1
P07333	Macrophage colony-stimulating factor 1 receptor (CSF-1 receptor) (CSF-1-R) (CSF-1R) (M-CSF-R) (EC 2.7.10.1) (Proto-oncogene c-Fms) (CD antigen CD115)

## Sheet: 1-3 N-glycan_SS
Uniprot Accession	Protein Name
Q92847	Growth hormone secretagogue receptor type 1 (GHS-R) (GH-releasing peptide receptor) (GHRP) (Ghrelin receptor)
P03956	Interstitial collagenase (EC 3.4.24.7) (Fibroblast collagenase) (Matrix metalloproteinase-1) (MMP-1) [Cleaved into: 22 kDa interstitial collagenase; 27 kDa interstitial collagenase]
Q8WZA6	Olfactory receptor 1E3 (Olfactory receptor 17-210) (OR17-210) (Olfactory receptor OR17-7)
P30872	Somatostatin receptor type 1 (SS-1-R) (SS1-R) (SS1R) (SST1) (SRIF-2)
Q96R27	Olfactory receptor 2M4 (HTPCRX18) (OST710) (Olfactory receptor OR1-55) (Olfactory receptor TPCR100)
P01574	Interferon beta (IFN-beta) (Fibroblast interferon)
Q6UXS0	C-type lectin domain family 19 member A
Q9H340	Olfactory receptor 51B6 (Odorant receptor HOR5'beta6)
A0A075B6T8	T cell receptor alpha variable 9-1
O00421	C-C chemokine receptor-like 2 (Chemokine receptor CCR11) (Chemokine receptor X) (Putative MCP-1 chemokine receptor)
P05120	Plasminogen activator inhibitor 2 (PAI-2) (Monocyte Arg-serpin) (Placental plasminogen activator inhibitor) (Serpin B2) (Urokinase inhibitor)
Q96B86	Repulsive guidance molecule A (RGM domain family member A)
Q96RI9	Trace amine-associated receptor 9 (TaR-9) (Trace amine receptor 9) (Trace amine receptor 3) (TaR-3)
Q13438	Protein OS-9 (Amplified in osteosarcoma 9)
P21462	fMet-Leu-Phe receptor (fMLP receptor) (N-formyl peptide receptor) (FPR) (N-formylpeptide chemoattractant receptor)
P08123	Collagen alpha-2(I) chain (Alpha-2 type I collagen)
Q8N127	Olfactory receptor 5AS1 (Olfactory receptor OR11-168)
P18825	Alpha-2C adrenergic receptor (Alpha-2 adrenergic receptor subtype C4) (Alpha-2C adrenoreceptor) (Alpha-2C adrenoceptor) (Alpha-2CAR)
P12273	Prolactin-inducible protein (Gross cystic disease fluid protein 15) (GCDFP-15) (Prolactin-induced protein) (Secretory actin-binding protein) (SABP) (gp17)
O60755	Galanin receptor type 3 (GAL3-R) (GALR-3)
P34995	Prostaglandin E2 receptor EP1 subtype (PGE receptor EP1 subtype) (PGE2 receptor EP1 subtype) (Prostanoid EP1 receptor)
Q15782	Chitinase-3-like protein 2 (Chondrocyte protein 39) (YKL-39)
Q8TAG5	V-set and transmembrane domain-containing protein 2A
Q9H1C0	Lysophosphatidic acid receptor 5 (LPA receptor 5) (LPA-5) (G-protein coupled receptor 92) (G-protein coupled receptor 93)
Q8NH63	Olfactory receptor 51H1 (Olfactory receptor OR11-25)
P08908	5-hydroxytryptamine receptor 1A (5-HT-1A) (5-HT1A) (G-21) (Serotonin receptor 1A)
P02452	Collagen alpha-1(I) chain (Alpha-1 type I collagen)
A0A0A6YYJ7	T cell receptor alpha variable 8-3
A0A0B4J234	T cell receptor alpha variable 2
Q9Y2T5	G-protein coupled receptor 52
P23942	Peripherin-2 (Retinal degeneration slow protein) (Tetraspanin-22) (Tspan-22)
Q5TZ20	Olfactory receptor 2G6
Q6IEY1	Olfactory receptor 4F3/4F16/4F29 (Olfactory receptor OR1-1)
Q8N0Y5	Olfactory receptor 8I2 (Olfactory receptor OR11-170)
P31645	Sodium-dependent serotonin transporter (SERT) (5HT transporter) (5HTT) (Solute carrier family 6 member 4)
Q8NGS1	Olfactory receptor 1J4 (HTPCRX01) (Olfactory receptor OR9-21)
P49767	Vascular endothelial growth factor C (VEGF-C) (Flt4 ligand) (Flt4-L) (Vascular endothelial growth factor-related protein) (VRP)
A6NHG9	Olfactory receptor 5H14
Q8WZ84	Olfactory receptor 8D1 (OST004) (Olfactory receptor 8D3) (Olfactory receptor OR11-301) (Olfactory receptor-like protein JCG9)
O60412	Olfactory receptor 7C2 (Olfactory receptor 19-18) (OR19-18) (Olfactory receptor 7C3) (Olfactory receptor OR19-22)
Q8TDL5	BPI fold-containing family B member 1 (Long palate, lung and nasal epithelium carcinoma-associated protein 1) (von Ebner minor salivary gland protein) (VEMSGP)
A0A0B4J271	T cell receptor alpha variable 12-3
Q99928	Gamma-aminobutyric acid receptor subunit gamma-3 (GABA(A) receptor subunit gamma-3)
Q8NGS3	Olfactory receptor 1J1 (Olfactory receptor OR9-18)
Q8NGZ0	Olfactory receptor 2AJ1
P32239	Gastrin/cholecystokinin type B receptor (CCK-B receptor) (CCK-BR) (Cholecystokinin-2 receptor) (CCK2-R)
Q8NGD3	Olfactory receptor 4K5 (Olfactory receptor OR14-16)
P21730	C5a anaphylatoxin chemotactic receptor 1 (C5a anaphylatoxin chemotactic receptor) (C5a-R) (C5aR) (CD antigen CD88)
P35348	Alpha-1A adrenergic receptor (Alpha-1A adrenoreceptor) (Alpha-1A adrenoceptor) (Alpha-1C adrenergic receptor) (Alpha-adrenergic receptor 1c)
Q9UKU9	Angiopoietin-related protein 2 (Angiopoietin-like protein 2)
Q8NG77	Olfactory receptor 2T12 (Olfactory receptor OR1-57)
P60153	Inactive ribonuclease-like protein 9
P48039	Melatonin receptor type 1A (Mel-1A-R) (Mel1a receptor)
A0A0B4J248	T cell receptor alpha variable 1-1
Q8NGA4	Putative G-protein coupled receptor GPR32P1 (G-protein coupled 32 pseudogene) (G-protein coupled 32 pseudogene 1) (G-protein coupled receptor GPCR39) (hGPCR39)
P28221	5-hydroxytryptamine receptor 1D (5-HT-1D) (5-HT1D) (Serotonin 1D alpha receptor) (5-HT-1D-alpha) (Serotonin receptor 1D)
Q96RI0	Proteinase-activated receptor 4 (PAR-4) (Coagulation factor II receptor-like 3) (Thrombin receptor-like 3)
Q8NH61	Olfactory receptor 51F2 (Olfactory receptor OR11-23)
Q8WZ94	Olfactory receptor 5P3 (Olfactory receptor OR11-94) (Olfactory receptor-like protein JCG1)
P39905	Glial cell line-derived neurotrophic factor (hGDNF) (Astrocyte-derived trophic factor) (ATF)
P32245	Melanocortin receptor 4 (MC4-R)
Q8NGE0	Olfactory receptor 10AD1 (Olfactory receptor OR12-1)
O14498	Immunoglobulin superfamily containing leucine-rich repeat protein
Q8NH19	Olfactory receptor 10AG1 (Olfactory receptor OR11-160)
P23280	Carbonic anhydrase 6 (EC 4.2.1.1) (Carbonate dehydratase VI) (Carbonic anhydrase VI) (CA-VI) (Salivary carbonic anhydrase) (Secreted carbonic anhydrase)
A0A597	T cell receptor beta variable 5-5
Q9UJJ9	N-acetylglucosamine-1-phosphotransferase subunit gamma (GlcNAc-1-phosphotransferase subunit gamma) (UDP-N-acetylglucosamine-1-phosphotransferase subunit gamma)
P47898	5-hydroxytryptamine receptor 5A (5-HT-5) (5-HT-5A) (5-HT5A) (Serotonin receptor 5A)
P25106	Atypical chemokine receptor 3 (C-X-C chemokine receptor type 7) (CXC-R7) (CXCR-7) (Chemokine orphan receptor 1) (G-protein coupled receptor 159) (G-protein coupled receptor RDC1 homolog) (RDC-1)
Q01959	Sodium-dependent dopamine transporter (DA transporter) (DAT) (Solute carrier family 6 member 3)
A0A0A6YYG3	T cell receptor beta variable 6-8
P10767	Fibroblast growth factor 6 (FGF-6) (Heparin secretory-transforming protein 2) (HST-2) (HSTF-2) (Heparin-binding growth factor 6) (HBGF-6)
Q8N148	Olfactory receptor 6V1 (Olfactory receptor OR7-3)
P0C7N8	Olfactory receptor 9G9
Q9BZM4	UL16-binding protein 3 (ALCAN-gamma) (NKG2D ligand 3) (N2DL-3) (NKG2DL3) (Retinoic acid early transcript 1N)
O96009	Napsin-A (EC 3.4.23.-) (Aspartyl protease 4) (ASP4) (Asp 4) (Napsin-1) (TA01/TA02)
P06315	Immunoglobulin kappa variable 5-2 (Ig kappa chain V region EV15)
P34969	5-hydroxytryptamine receptor 7 (5-HT-7) (5-HT7) (5-HT-X) (Serotonin receptor 7)
P03971	Muellerian-inhibiting factor (Anti-Muellerian hormone) (AMH) (Muellerian-inhibiting substance) (MIS)
P52797	Ephrin-A3 (EFL-2) (EHK1 ligand) (EHK1-L) (EPH-related receptor tyrosine kinase ligand 3) (LERK-3)
Q8NGR8	Olfactory receptor 1L8 (Olfactory receptor OR9-24)
Q13258	Prostaglandin D2 receptor (PGD receptor) (PGD2 receptor) (Prostanoid DP receptor)
P05112	Interleukin-4 (IL-4) (B-cell stimulatory factor 1) (BSF-1) (Binetrakin) (Lymphocyte stimulatory factor 1) (Pitrakinra)
O76002	Olfactory receptor 2J2 (Hs6M1-6) (Olfactory receptor 6-8) (OR6-8) (Olfactory receptor OR6-19)
O15354	Prosaposin receptor GPR37 (Endothelin B receptor-like protein 1) (ETBR-LP-1) (G-protein coupled receptor 37) (Parkin-associated endothelin receptor-like receptor) (PAELR)
P09466	Glycodelin (GD) (Placental protein 14) (PP14) (Pregnancy-associated endometrial alpha-2 globulin) (PAEG) (PEG) (Progestagen-associated endometrial protein) (Progesterone-associated endometrial protein) (Zona-binding inhibitory factor-1) (ZIF-1)
O00602	Ficolin-1 (Collagen/fibrinogen domain-containing protein 1) (Ficolin-A) (Ficolin-alpha) (M-ficolin)
Q8NGL9	Olfactory receptor 4C16 (Olfactory receptor OR11-135)
Q9UHF5	Interleukin-17B (IL-17B) (Cytokine Zcyto7) (Interleukin-20) (IL-20) (Neuronal interleukin-17-related factor)
A0A0A6YYK7	T cell receptor alpha variable 19 (T-cell receptor alpha chain V region HPB-MLT)
P43657	Lysophosphatidic acid receptor 6 (LPA receptor 6) (LPA-6) (Oleoyl-L-alpha-lysophosphatidic acid receptor) (P2Y purinoceptor 5) (P2Y5) (Purinergic receptor 5) (RB intron encoded G-protein coupled receptor)
Q8TDU6	G-protein coupled bile acid receptor 1 (G-protein coupled receptor GPCR19) (hGPCR19) (Membrane-type receptor for bile acids) (M-BAR) (hBG37) (BG37)
P04156	Major prion protein (PrP) (ASCR) (PrP27-30) (PrP33-35C) (CD antigen CD230)
A0A0B4J2E0	T cell receptor beta variable 12-4
A6NCV1	Olfactory receptor 6C74
Q9BQP9	BPI fold-containing family A member 3 (Short palate, lung and nasal epithelium carcinoma-associated protein 3)
Q8NGC3	Olfactory receptor 10G2
P25103	Substance-P receptor (SPR) (NK-1 receptor) (NK-1R) (Tachykinin receptor 1)
Q16769	Glutaminyl-peptide cyclotransferase (EC 2.3.2.5) (Glutaminyl cyclase) (QC) (sQC) (Glutaminyl-tRNA cyclotransferase) (Glutamyl cyclase) (EC)
A0A087WT03	T cell receptor alpha variable 26-1
Q8NGI8	Olfactory receptor 5AN1 (Olfactory receptor OR11-244)
Q8NES3	Beta-1,3-N-acetylglucosaminyltransferase lunatic fringe (EC 2.4.1.222) (O-fucosylpeptide 3-beta-N-acetylglucosaminyltransferase)
Q96R54	Olfactory receptor 14A2 (Olfactory receptor 5AX1) (Olfactory receptor OR1-31)
Q7Z5Y6	Bone morphogenetic protein 8A (BMP-8A)
A0A0K0K1C4	T cell receptor beta variable 27
Q8NGR2	Olfactory receptor 1L6 (Olfactory receptor 1L7) (Olfactory receptor OR9-30)
Q9NRN5	Olfactomedin-like protein 3 (HNOEL-iso) (hOLF44)
Q7Z4P5	Growth/differentiation factor 7 (GDF-7)
P19835	Bile salt-activated lipase (BAL) (EC 3.1.1.13) (EC 3.1.1.3) (EC 3.1.1.6) (Bile salt-stimulated lipase) (BSSL) (Bucelipase) (Carboxyl ester lipase) (Cholesterol esterase) (Pancreatic lysophospholipase) (Sterol esterase)
Q8NGA1	Olfactory receptor 1M1 (Olfactory receptor 19-6) (OR19-6) (Olfactory receptor OR19-5)
Q6ZVN8	Hemojuvelin (Hemochromatosis type 2 protein) (Hemojuvelin BMP coreceptor) (RGM domain family member C)
A0A0B4J263	T cell receptor alpha variable 39
P0C7N1	Olfactory receptor 8U8
A6NM03	Olfactory receptor 2AG2
O00574	C-X-C chemokine receptor type 6 (CXC-R6) (CXCR-6) (CDw186) (G-protein coupled receptor STRL33) (G-protein coupled receptor bonzo) (CD antigen CD186)
P34059	N-acetylgalactosamine-6-sulfatase (EC 3.1.6.4) (Chondroitinsulfatase) (Chondroitinase) (Galactose-6-sulfate sulfatase) (GalN6S) (N-acetylgalactosamine-6-sulfate sulfatase) (GalNAc6S sulfatase)
Q8TDW0	Volume-regulated anion channel subunit LRRC8C (Factor for adipocyte differentiation 158) (Leucine-rich repeat-containing protein 8C)
P25940	Collagen alpha-3(V) chain
B1AKI9	Isthmin-1
Q9NZP5	Olfactory receptor 5AC2 (HSA1)
Q8NGY7	Putative olfactory receptor 10J6
Q96RB7	Olfactory receptor 5M11
Q6UX06	Olfactomedin-4 (OLM4) (Antiapoptotic protein GW112) (G-CSF-stimulated clone 1 protein) (hGC-1) (hOLfD)
P13866	Sodium/glucose cotransporter 1 (Na(+)/glucose cotransporter 1) (High affinity sodium-glucose cotransporter) (Solute carrier family 5 member 1)
Q9HC97	G-protein coupled receptor 35 (Kynurenic acid receptor) (KYNA receptor)
P20827	Ephrin-A1 (EPH-related receptor tyrosine kinase ligand 1) (LERK-1) (Immediate early response protein B61) (Tumor necrosis factor alpha-induced protein 4) (TNF alpha-induced protein 4) [Cleaved into: Ephrin-A1, secreted form]
Q96G91	P2Y purinoceptor 11 (P2Y11)
Q8IZC6	Collagen alpha-1(XXVII) chain
Q9UHD0	Interleukin-19 (IL-19) (Melanoma differentiation-associated protein-like protein) (NG.1)
P43681	Neuronal acetylcholine receptor subunit alpha-4
Q8NGE8	Olfactory receptor 4D9 (Olfactory receptor OR11-253)
P08700	Interleukin-3 (IL-3) (Hematopoietic growth factor) (Mast cell growth factor) (MCGF) (Multipotential colony-stimulating factor) (P-cell-stimulating factor)
Q02388	Collagen alpha-1(VII) chain (Long-chain collagen) (LC collagen)
A0A0B4J238	T cell receptor alpha variable 1-2
P13727	Bone marrow proteoglycan (BMPG) (Proteoglycan 2) [Cleaved into: Eosinophil granule major basic protein (EMBP) (MBP) (Pregnancy-associated major basic protein)]
P51674	Neuronal membrane glycoprotein M6-a (M6a)
Q8NH40	Olfactory receptor 6S1 (Olfactory receptor OR14-37)
Q96PD4	Interleukin-17F (IL-17F) (Cytokine ML-1)
P08100	Rhodopsin (Opsin-2)
Q8NGL2	Olfactory receptor 5L1 (OST262) (Olfactory receptor OR11-151)
Q96R67	Olfactory receptor 4C12 (Olfactory receptor OR11-259)
Q8TCW9	Prokineticin receptor 1 (PK-R1) (G-protein coupled receptor 73) (G-protein coupled receptor ZAQ) (GPR73a)
P0DN77	Medium-wave-sensitive opsin 2 (Green cone photoreceptor pigment) (Green-sensitive opsin) (GOP) (Opsin 1 cone pigments medium-wave-sensitive 2)
Q6BAA4	Fc receptor-like B (Fc receptor homolog expressed in B-cells protein 2) (FREB-2) (Fc receptor-like and mucin-like protein 2) (Fc receptor-like protein 2) (Fc receptor-related protein Y) (FcRY)
P05231	Interleukin-6 (IL-6) (B-cell stimulatory factor 2) (BSF-2) (CTL differentiation factor) (CDF) (Hybridoma growth factor) (Interferon beta-2) (IFN-beta-2)
Q8NGW6	Olfactory receptor 6K6 (Olfactory receptor OR1-21)
A6ND48	Olfactory receptor 14I1 (Olfactory receptor 5BU1)
O75388	Probable G-protein coupled receptor 32
P60893	Probable G-protein coupled receptor 85 (Super conserved receptor expressed in brain 2)
Q16552	Interleukin-17A (IL-17) (IL-17A) (Cytotoxic T-lymphocyte-associated antigen 8) (CTLA-8)
Q969J5	Interleukin-22 receptor subunit alpha-2 (IL-22 receptor subunit alpha-2) (IL-22R-alpha-2) (IL-22RA2) (Cytokine receptor class-II member 10) (Cytokine receptor family 2 member 10) (CRF2-10) (Cytokine receptor family type 2, soluble 1) (CRF2-S1) (Interleukin-22-binding protein) (IL-22BP) (IL22BP) (ZcytoR16)
Q8NGF4	Olfactory receptor 5AP2
Q9HCN3	Post-GPI attachment to proteins factor 6 (EC 3.1.1.4) (GPI processing phospholipase A2) (GPI-PLA2) (Protein M83) (Transmembrane protein 6) (Transmembrane protein 8) (Transmembrane protein 8A)
A0JD32	T cell receptor alpha variable 38-2/delta variable 8
A0A075B6T7	T cell receptor alpha variable 6
Q9Y644	Beta-1,3-N-acetylglucosaminyltransferase radical fringe (EC 2.4.1.222) (O-fucosylpeptide 3-beta-N-acetylglucosaminyltransferase)
P17213	Bactericidal permeability-increasing protein (BPI) (CAP 57)
Q8NGI3	Olfactory receptor 56B1 (Olfactory receptor OR11-65)
P08912	Muscarinic acetylcholine receptor M5
Q8NGI2	Olfactory receptor 52N4 (Olfactory receptor OR11-64)
Q8NGZ4	Olfactory receptor 2G3 (Olfactory receptor OR1-33)
Q8NGN3	Olfactory receptor 10G4 (Olfactory receptor OR11-278)
A0A0A6YYK1	T cell receptor alpha variable 8-1
Q8WUX1	Sodium-coupled neutral amino acid transporter 5 (Solute carrier family 38 member 5) (System N transporter 2)
O75636	Ficolin-3 (Collagen/fibrinogen domain-containing lectin 3 p35) (Collagen/fibrinogen domain-containing protein 3) (Hakata antigen)
Q8NH07	Olfactory receptor 11H2 (Olfactory receptor OR14-1)
Q8NH72	Olfactory receptor 4C6 (Olfactory receptor OR11-138)
Q5VYY2	Lipase member M (EC 3.1.1.-) (Lipase-like abhydrolase domain-containing protein 3)
P01737	T cell receptor alpha variable 8-4 (T cell receptor alpha chain V region PY14)
A6NL26	Olfactory receptor 5B21
P0DMS8	Adenosine receptor A3
Q96R08	Olfactory receptor 5B12 (Olfactory receptor 5B16) (Olfactory receptor OR11-241)
O95711	Lymphocyte antigen 86 (Ly-86) (Protein MD-1)
Q96R30	Olfactory receptor 2V2 (Olfactory receptor 2V3) (Olfactory receptor OR5-3)
Q8NGX3	Olfactory receptor 10T2 (Olfactory receptor OR1-3)
Q8NGY0	Olfactory receptor 10X1 (Olfactory receptor OR1-14)
Q8NGF7	Olfactory receptor 5B17 (Olfactory receptor 5B20) (Olfactory receptor OR11-237)
Q96BD0	Solute carrier organic anion transporter family member 4A1 (OATP4A1) (Colon organic anion transporter) (Organic anion transporter polypeptide-related protein 1) (OATP-RP1) (OATPRP1) (POAT) (Organic anion-transporting polypeptide E) (OATP-E) (Sodium-independent organic anion transporter E) (Solute carrier family 21 member 12)
Q8IYS5	Osteoclast-associated immunoglobulin-like receptor (Osteoclast-associated receptor) (hOSCAR) (Polymeric immunoglobulin receptor 3) (PIgR-3) (PIgR3) (Poly-Ig receptor 3)
O76093	Fibroblast growth factor 18 (FGF-18) (zFGF5)
Q6IF00	Olfactory receptor 2T2 (Olfactory receptor OR1-43)
O95445	Apolipoprotein M (Apo-M) (ApoM) (Protein G3a)
A6NMU1	Olfactory receptor 52A4
Q9GZM6	Olfactory receptor 8D2 (Olfactory receptor OR11-303) (Olfactory receptor-like protein JCG2)
Q9ULZ9	Matrix metalloproteinase-17 (MMP-17) (EC 3.4.24.-) (Membrane-type matrix metalloproteinase 4) (MT-MMP 4) (MTMMP4) (Membrane-type-4 matrix metalloproteinase) (MT4-MMP) (MT4MMP)
A0A0K0K1D8	T cell receptor beta variable 6-1
Q8NGK0	Olfactory receptor 51G2 (Olfactory receptor OR11-28)
P30550	Gastrin-releasing peptide receptor (GRP-R) (GRP-preferring bombesin receptor)
Q5XG92	Carboxylesterase 4A (EC 3.1.1.-)
P0DPF4	T cell receptor alpha variable 35
Q8TD43	Transient receptor potential cation channel subfamily M member 4 (hTRPM4) (Calcium-activated non-selective cation channel 1) (Long transient receptor potential channel 4) (LTrpC-4) (LTrpC4) (Melastatin-4)
Q9Y2G5	GDP-fucose protein O-fucosyltransferase 2 (EC 2.4.1.221) (Peptide-O-fucosyltransferase 2) (O-FucT-2)
Q8N628	Olfactory receptor 2C3 (Olfactory receptor 2C4) (Olfactory receptor 2C5) (Olfactory receptor OR1-30)
Q8NI99	Angiopoietin-related protein 6 (Angiopoietin-like protein 6) (Angiopoietin-related growth factor) (Angiopoietin-related protein 5)
P46091	Chemerin-like receptor 2 (Chemerin chemokine-like receptor 2) (Chemokine-like receptor 2) (G-protein coupled receptor 1)
Q9Y585	Olfactory receptor 1A2 (Olfactory receptor 17-6) (OR17-6) (Olfactory receptor OR17-10)
A0A0C4DH59	T cell receptor beta variable 5-4
P07585	Decorin (Bone proteoglycan II) (PG-S2) (PG40)
Q8NG98	Olfactory receptor 7D4 (OR19-B) (Odorant receptor family subfamily D member 4RT) (Olfactory receptor OR19-7)
P47901	Vasopressin V1b receptor (V1bR) (AVPR V1b) (AVPR V3) (Antidiuretic hormone receptor 1b) (Vasopressin V3 receptor)
Q9UK05	Growth/differentiation factor 2 (GDF-2) (Bone morphogenetic protein 9) (BMP-9)
Q8NGC6	Olfactory receptor 4K17 (Olfactory receptor OR14-29)
P09923	Intestinal-type alkaline phosphatase (IAP) (Intestinal alkaline phosphatase) (EC 3.1.3.1)
P51684	C-C chemokine receptor type 6 (C-C CKR-6) (CC-CKR-6) (CCR-6) (Chemokine receptor-like 3) (CKR-L3) (DRY6) (G-protein coupled receptor 29) (GPR-CY4) (GPRCY4) (LARC receptor) (CD antigen CD196)
Q8NGQ3	Olfactory receptor 1S2 (Olfactory receptor OR11-231)
Q8NGN0	Olfactory receptor 4D5 (Olfactory receptor OR11-276)
Q96R47	Olfactory receptor 2A14 (OST182) (Olfactory receptor 2A6) (Olfactory receptor OR7-12)
Q9GZK3	Olfactory receptor 2B2 (Hs6M1-10) (Olfactory receptor 2B9) (Olfactory receptor 6-1) (OR6-1)
Q8NGQ2	Olfactory receptor 6Q1 (Olfactory receptor OR11-226)
Q9H2H9	Sodium-coupled neutral amino acid symporter 1 (Amino acid transporter A1) (N-system amino acid transporter 2) (Solute carrier family 38 member 1) (System A amino acid transporter 1) (System N amino acid transporter 1)
Q8NGT1	Olfactory receptor 2K2 (HTPCRH06) (Olfactory receptor OR9-17)
O43405	Cochlin (COCH-5B2)
Q9Y6Z7	Collectin-10 (Collectin liver protein 1) (CL-L1) (Collectin-34) (CL-34)
P07711	Procathepsin L (EC 3.4.22.15) (Cathepsin L1) (Major excreted protein) (MEP) [Cleaved into: Cathepsin L; Cathepsin L heavy chain; Cathepsin L light chain]
Q8NGJ5	Olfactory receptor 51L1 (Olfactory receptor OR11-31)
Q8NGD4	Olfactory receptor 4K1 (Olfactory receptor OR14-19)
O95221	Olfactory receptor 5F1 (Olfactory receptor 11-10) (OR11-10) (Olfactory receptor OR11-167)
Q00973	Beta-1,4 N-acetylgalactosaminyltransferase 1 (EC 2.4.1.92) ((N-acetylneuraminyl)-galactosylglucosylceramide) (GM2/GD2 synthase) (GalNAc-T)
Q8NH87	Olfactory receptor 9G1 (Olfactory receptor 9G5) (Olfactory receptor OR11-114)
P30411	B2 bradykinin receptor (B2R) (BK-2 receptor)
O43194	G-protein coupled receptor 39
Q6IEZ7	Olfactory receptor 2T5 (Olfactory receptor OR1-62)
P35247	Pulmonary surfactant-associated protein D (PSP-D) (SP-D) (Collectin-7) (Lung surfactant protein D)
P0CG36	Cryptic family protein 1B
Q8NHB8	Olfactory receptor 5K2 (Olfactory receptor OR3-9)
A0A5B7	T cell receptor beta variable 29-1
Q8NGV7	Olfactory receptor 5H2 (Olfactory receptor OR3-10)
A0A0B4J274	T cell receptor alpha variable 20
Q8NGH5	Olfactory receptor 56A1 (Olfactory receptor OR11-75)
Q8NHB1	Olfactory receptor 2V1
P59827	BPI fold-containing family B member 4 (Ligand-binding protein RY2G5) (Long palate, lung and nasal epithelium carcinoma-associated protein 4)
P13942	Collagen alpha-2(XI) chain
P28472	Gamma-aminobutyric acid receptor subunit beta-3 (GABA(A) receptor subunit beta-3)
Q8NGB8	Olfactory receptor 4F15 (Olfactory receptor OR15-14)
Q15822	Neuronal acetylcholine receptor subunit alpha-2
O43603	Galanin receptor type 2 (GAL2-R) (GALR-2)
P58180	Olfactory receptor 4D2 (B-lymphocyte membrane protein BC2009) (Olfactory receptor OR17-24)
P29275	Adenosine receptor A2b
P48146	Neuropeptides B/W receptor type 2 (G-protein coupled receptor 8)
Q8NGK3	Olfactory receptor 52K2 (Olfactory receptor OR11-7)
P43026	Growth/differentiation factor 5 (GDF-5) (Bone morphogenetic protein 14) (BMP-14) (Cartilage-derived morphogenetic protein 1) (CDMP-1) (Lipopolysaccharide-associated protein 4) (LAP-4) (LPS-associated protein 4) (Radotermin)
Q8NGG7	Olfactory receptor 8A1 (OST025) (Olfactory receptor OR11-318)
P34130	Neurotrophin-4 (NT-4) (Neurotrophin-5) (NT-5) (Neutrophic factor 4)
Q8TDS5	Oxoeicosanoid receptor 1 (5-oxo-ETE G-protein coupled receptor) (G-protein coupled receptor 170) (G-protein coupled receptor R527) (G-protein coupled receptor TG1019)
A0A075B6U4	T cell receptor alpha variable 7
P34982	Olfactory receptor 1D2 (Olfactory receptor 17-4) (OR17-4) (Olfactory receptor OR17-6) (Olfactory receptor-like protein HGMP07E)
Q8NGR3	Olfactory receptor 1K1
Q8NH41	Olfactory receptor 4K15 (Olfactory receptor OR14-20)
P15692	Vascular endothelial growth factor A, long form (L-VEGF) (Vascular permeability factor) (VPF) [Cleaved into: N-VEGF; VEGFA]
Q8NH04	Olfactory receptor 2T27 (Olfactory receptor OR1-67)
Q99645	Epiphycan (Dermatan sulfate proteoglycan 3) (Proteoglycan-Lb) (PG-Lb) (Small chondroitin/dermatan sulfate proteoglycan)
Q8NGN6	Olfactory receptor 10G7 (Olfactory receptor OR11-283)
Q9NZP0	Olfactory receptor 6C3 (HSA8)
Q8NGC0	Olfactory receptor 5AU1 (Olfactory receptor OR14-38)
Q96S42	Nodal homolog
P61916	NPC intracellular cholesterol transporter 2 (Epididymal secretory protein E1) (Human epididymis-specific protein 1) (He1) (Niemann-Pick disease type C2 protein)
Q8NBJ7	Inactive C-alpha-formylglycine-generating enzyme 2 (Paralog of formylglycine-generating enzyme) (pFGE) (Sulfatase-modifying factor 2)
Q8NGX0	Olfactory receptor 11L1
Q96RJ0	Trace amine-associated receptor 1 (TaR-1) (Trace amine receptor 1)
Q8TAL6	Fin bud initiation factor homolog
Q8NGA5	Olfactory receptor 10H4 (Olfactory receptor OR19-28)
Q6IFN5	Olfactory receptor 7E24 (Olfactory receptor OR19-14)
Q9H3N8	Histamine H4 receptor (H4R) (HH4R) (AXOR35) (G-protein coupled receptor 105) (GPRv53) (Pfi-013) (SP9144)
Q8NGC7	Olfactory receptor 11H6 (Olfactory receptor OR14-35)
Q8NGU2	Olfactory receptor 9A4 (Olfactory receptor OR7-1)
Q16581	C3a anaphylatoxin chemotactic receptor (C3AR) (C3a-R)
Q96KK4	Olfactory receptor 10C1 (Hs6M1-17) (Olfactory receptor 10C2)
Q15743	Ovarian cancer G-protein coupled receptor 1 (OGR-1) (G-protein coupled receptor 68) (GPR12A) (Sphingosylphosphorylcholine receptor)
P22301	Interleukin-10 (IL-10) (Cytokine synthesis inhibitory factor) (CSIF)
P29120	Neuroendocrine convertase 1 (NEC 1) (EC 3.4.21.93) (Prohormone convertase 1) (Proprotein convertase 1) (PC1)
P20849	Collagen alpha-1(IX) chain
P32302	C-X-C chemokine receptor type 5 (CXC-R5) (CXCR-5) (Burkitt lymphoma receptor 1) (Monocyte-derived receptor 15) (MDR-15) (CD antigen CD185)
P05000	Interferon omega-1 (Interferon alpha-II-1)
P02675	Fibrinogen beta chain [Cleaved into: Fibrinopeptide B; Fibrinogen beta chain]
Q9UNW8	Probable G-protein coupled receptor 132 (G2 accumulation protein)
P19823	Inter-alpha-trypsin inhibitor heavy chain H2 (ITI heavy chain H2) (ITI-HC2) (Inter-alpha-inhibitor heavy chain 2) (Inter-alpha-trypsin inhibitor complex component II) (Serum-derived hyaluronan-associated protein) (SHAP)
Q8NGJ8	Olfactory receptor 51S1 (Olfactory receptor OR11-24)
P11230	Acetylcholine receptor subunit beta
A6NET4	Olfactory receptor 5K3
Q96I82	Kazal-type serine protease inhibitor domain-containing protein 1
P43088	Prostaglandin F2-alpha receptor (PGF receptor) (PGF2-alpha receptor) (Prostanoid FP receptor)
Q8N4T0	Carboxypeptidase A6 (EC 3.4.17.-)
Q96RD2	Olfactory receptor 52B2 (Olfactory receptor OR11-70)
O95841	Angiopoietin-related protein 1 (Angiopoietin-3) (ANG-3) (Angiopoietin-like protein 1)
P32238	Cholecystokinin receptor type A (CCK-A receptor) (CCK-AR) (Cholecystokinin-1 receptor) (CCK1-R)
P48169	Gamma-aminobutyric acid receptor subunit alpha-4 (GABA(A) receptor subunit alpha-4)
P05997	Collagen alpha-2(V) chain
A0A589	T cell receptor beta variable 4-3
P41597	C-C chemokine receptor type 2 (C-C CKR-2) (CC-CKR-2) (CCR-2) (CCR2) (Monocyte chemoattractant protein 1 receptor) (MCP-1-R) (CD antigen CD192)
Q8NGY6	Olfactory receptor 6N2 (Olfactory receptor OR1-23)
P36544	Neuronal acetylcholine receptor subunit alpha-7
Q8NH55	Olfactory receptor 52E5
A6NKK0	Olfactory receptor 5H1 (HTPCRX14)
Q8NH18	Olfactory receptor 5J2 (Olfactory receptor OR11-266)
P47881	Olfactory receptor 3A1 (Olfactory receptor 17-40) (OR17-40) (Olfactory receptor OR17-15)
Q8NGI7	Olfactory receptor 10V1 (Olfactory receptor OR11-256)
P28476	Gamma-aminobutyric acid receptor subunit rho-2 (GABA(A) receptor subunit rho-2) (GABA(C) receptor)
P49286	Melatonin receptor type 1B (Mel-1B-R) (Mel1b receptor)
Q9P2K2	Thioredoxin domain-containing protein 16
Q8NGY3	Olfactory receptor 6K3 (Olfactory receptor OR1-18)
Q8NGV0	Olfactory receptor 2Y1 (Olfactory receptor OR5-2)
Q9UKL2	Olfactory receptor 52A1 (HPFH1OR) (Odorant receptor HOR3'beta4) (Olfactory receptor OR11-319)
Q8NH37	Olfactory receptor 4C3 (Olfactory receptor OR11-98)
Q8NGP8	Olfactory receptor 5M1 (OST050) (Olfactory receptor OR11-208)
Q8NGE9	Olfactory receptor 9Q2
Q8NGN5	Olfactory receptor 10G8 (Olfactory receptor OR11-282)
Q8NG95	Olfactory receptor 7G3 (OST085) (Olfactory receptor OR19-9)
Q5VY80	UL16-binding protein 6 (Retinoic acid early transcript 1L protein)
Q8NGX2	Olfactory receptor 2T35 (Olfactory receptor OR1-66)
Q7Z2H8	Proton-coupled amino acid transporter 1 (Proton/amino acid transporter 1) (hPAT1) (Solute carrier family 36 member 1)
Q8NGL6	Olfactory receptor 4A15 (Olfactory receptor OR11-118)
Q9P1P5	Trace amine-associated receptor 2 (TaR-2) (Trace amine receptor 2) (G-protein coupled receptor 58)
A0A578	T cell receptor beta variable 5-1
Q96RD0	Olfactory receptor 8B2 (Olfactory receptor OR11-309)
Q495W5	Alpha-(1,3)-fucosyltransferase 11 (EC 2.4.1.-) (Fucosyltransferase XI) (Fuc-TXI) (FucT-XI) (Galactoside 3-L-fucosyltransferase 11) (Fucosyltransferase 11)
A0A0K0K1A5	T cell receptor beta variable 6-5
P14867	Gamma-aminobutyric acid receptor subunit alpha-1 (GABA(A) receptor subunit alpha-1)
P0DP01	Immunoglobulin heavy variable 1-8
Q8NFJ6	Prokineticin receptor 2 (PK-R2) (G-protein coupled receptor 73-like 1) (G-protein coupled receptor I5E) (GPR73b) (GPRg2)
Q6IFG1	Olfactory receptor 52E8 (Olfactory receptor OR11-54)
Q8IYL9	Psychosine receptor (G-protein coupled receptor 65) (T-cell death-associated gene 8 protein)
Q9GZZ6	Neuronal acetylcholine receptor subunit alpha-10 (Nicotinic acetylcholine receptor subunit alpha-10) (NACHR alpha-10)
Q8NH00	Olfactory receptor 2T4 (Olfactory receptor OR1-60)
Q8NGS2	Olfactory receptor 1J2 (HSA5) (HTPCRX15) (OST044) (Olfactory receptor 1J3) (Olfactory receptor 1J5) (Olfactory receptor OR9-19)
Q8NGX9	Olfactory receptor 6P1 (Olfactory receptor OR1-12)
Q9UBM4	Opticin (Oculoglycan)
P01733	T cell receptor beta variable 12-3 (T-cell receptor beta chain V region YT35)
A4D2G3	Olfactory receptor 2A25 (Olfactory receptor 2A27)
Q14697	Neutral alpha-glucosidase AB (EC 3.2.1.207) (Alpha-glucosidase 2) (Glucosidase II subunit alpha)
Q8NGS4	Olfactory receptor 13F1 (Olfactory receptor OR9-6)
Q15391	P2Y purinoceptor 14 (P2Y14) (G-protein coupled receptor 105) (UDP-glucose receptor)
Q6NUI6	Chondroadherin-like protein
P08294	Extracellular superoxide dismutase [Cu-Zn] (EC-SOD) (EC 1.15.1.1)
P04437	T cell receptor alpha variable 29/delta variable 5
Q8NGR1	Olfactory receptor 13A1 (Olfactory receptor OR10-3)
A6NH00	Olfactory receptor 2T8
Q9H4F1	Alpha-N-acetyl-neuraminyl-2,3-beta-galactosyl-1,3-N-acetyl-galactosaminide alpha-2,6-sialyltransferase (EC 2.4.3.7) (NeuAc-alpha-2,3-Gal-beta-1,3-GalNAc-alpha-2,6-sialyltransferase) (ST6GalNAc IV) (ST6GalNAcIV) (Sialyltransferase 3C) (SIAT3-C) (Sialyltransferase 7D) (SIAT7-D)
P35408	Prostaglandin E2 receptor EP4 subtype (PGE receptor EP4 subtype) (PGE2 receptor EP4 subtype) (Prostanoid EP4 receptor)
P02743	Serum amyloid P-component (SAP) (9.5S alpha-1-glycoprotein) [Cleaved into: Serum amyloid P-component(1-203)]
Q7Z2K6	Endoplasmic reticulum metallopeptidase 1 (EC 3.4.-.-) (Felix-ina)
Q16602	Calcitonin gene-related peptide type 1 receptor (CGRP type 1 receptor) (Calcitonin receptor-like receptor)
Q969F8	KiSS-1 receptor (KiSS-1R) (G-protein coupled receptor 54) (G-protein coupled receptor OT7T175) (hOT7T175) (Hypogonadotropin-1) (Kisspeptins receptor) (Metastin receptor)
P04085	Platelet-derived growth factor subunit A (PDGF subunit A) (PDGF-1) (Platelet-derived growth factor A chain) (Platelet-derived growth factor alpha polypeptide)
O95371	Olfactory receptor 2C1 (OLFmf3) (Olfactory receptor 2C2) (Olfactory receptor OR16-1) (Olfactory receptor OR16-2)
Q8NGA2	Putative olfactory receptor 7A2 (Putative olfactory receptor 7A7)
A0A0A6YYC5	T cell receptor alpha variable 14/delta variable 4
Q8NGM8	Olfactory receptor 6M1 (Olfactory receptor OR11-271)
Q16609	Putative apolipoprotein(a)-like protein 2 (Apo(a)-like protein 2) (Lp(a)-liker protein 2) (Apolipoprotein a-related gene C protein) (Apo(a)rg-C)
P18507	Gamma-aminobutyric acid receptor subunit gamma-2 (GABA(A) receptor subunit gamma-2)
P58170	Olfactory receptor 1D5 (Olfactory receptor 17-31) (OR17-31)
P13725	Oncostatin-M (OSM)
A6NIJ9	Olfactory receptor 6C70
Q8NGG4	Olfactory receptor 8H1 (Olfactory receptor OR11-180)
Q8NH85	Olfactory receptor 8U3 (Olfactory receptor 5R1) (Olfactory receptor OR11-185)
Q15622	Olfactory receptor 7A5 (Olfactory receptor OR19-17) (Olfactory receptor TPCR92)
P52803	Ephrin-A5 (AL-1) (EPH-related receptor tyrosine kinase ligand 7) (LERK-7)
A6NF89	Olfactory receptor 6C6
Q9H346	Olfactory receptor 52D1 (Odorant receptor HOR5'beta14) (Olfactory receptor OR11-43)
P34820	Bone morphogenetic protein 8B (BMP-8) (BMP-8B) (Osteogenic protein 2) (OP-2)
P05111	Inhibin alpha chain
Q8NGK2	Olfactory receptor 52B4 (Olfactory receptor OR11-3)
P01242	Growth hormone variant (GH-V) (Growth hormone 2) (Placenta-specific growth hormone)
P52798	Ephrin-A4 (EPH-related receptor tyrosine kinase ligand 4) (LERK-4)
P35346	Somatostatin receptor type 5 (SS-5-R) (SS5-R) (SS5R) (SST5)
Q8NGB2	Olfactory receptor 4C5 (Olfactory receptor OR11-99)
Q7Z3S7	Voltage-dependent calcium channel subunit alpha-2/delta-4 (Voltage-gated calcium channel subunit alpha-2/delta-4) [Cleaved into: Voltage-dependent calcium channel subunit alpha-2-4; Voltage-dependent calcium channel subunit delta-4]
Q6KF10	Growth/differentiation factor 6 (GDF-6) (Bone morphogenetic protein 13) (BMP-13) (Growth/differentiation factor 16)
Q9BZJ3	Tryptase delta (EC 3.4.21.59) (Delta-tryptase) (HmMCP-3-like tryptase III) (Mast cell mMCP-7-like) (Tryptase-3)
A0A087WT02	T cell receptor alpha variable 9-2
A0A0B4J280	T cell receptor alpha variable 40
Q9H1Y3	Opsin-3 (Encephalopsin) (Panopsin)
Q9GZK7	Olfactory receptor 11A1 (Hs6M1-18) (Olfactory receptor 11A2) (Olfactory receptor OR6-30)
Q6IF82	Olfactory receptor 4A47 (Olfactory receptor OR11-113)
Q8NH05	Olfactory receptor 4Q3 (Olfactory receptor 4Q4) (Olfactory receptor OR14-3)
Q8NGH6	Putative olfactory receptor 52L2 (Olfactory receptor OR11-74)
A0A075B6V5	T cell receptor alpha variable 36/delta variable 7
P47888	Olfactory receptor 3A3 (Olfactory receptor 17-201) (OR17-201) (Olfactory receptor 3A6) (Olfactory receptor 3A7) (Olfactory receptor 3A8) (Olfactory receptor OR17-22)
P32246	C-C chemokine receptor type 1 (C-C CKR-1) (CC-CKR-1) (CCR-1) (CCR1) (HM145) (LD78 receptor) (Macrophage inflammatory protein 1-alpha receptor) (MIP-1alpha-R) (RANTES-R) (CD antigen CD191)
P01236	Prolactin (PRL)
P18505	Gamma-aminobutyric acid receptor subunit beta-1 (GABA(A) receptor subunit beta-1)
O95918	Olfactory receptor 2H2 (Hs6M1-12) (Olfactory receptor 2H3) (Olfactory receptor-like protein FAT11)
P80098	C-C motif chemokine 7 (Monocyte chemoattractant protein 3) (Monocyte chemotactic protein 3) (MCP-3) (NC28) (Small-inducible cytokine A7)
Q15485	Ficolin-2 (37 kDa elastin-binding protein) (Collagen/fibrinogen domain-containing protein 2) (EBP-37) (Ficolin-B) (Ficolin-beta) (Hucolin) (L-ficolin) (Serum lectin p35)
Q6IEU7	Olfactory receptor 5M10 (Olfactory receptor OR11-207)
P48065	Sodium- and chloride-dependent betaine transporter (BGT-1) (Na(+)/Cl(-) betaine/GABA transporter) (Solute carrier family 6 member 12)
Q9H9S5	Ribitol 5-phosphate transferase FKRP (EC 2.7.8.-) (Fukutin-related protein) (Ribitol-5-phosphate transferase)
P30532	Neuronal acetylcholine receptor subunit alpha-5
P47804	RPE-retinal G protein-coupled receptor
P16519	Neuroendocrine convertase 2 (NEC 2) (EC 3.4.21.94) (KEX2-like endoprotease 2) (Prohormone convertase 2) (Proprotein convertase 2) (PC2)
Q8NGF1	Olfactory receptor 52R1 (Olfactory receptor OR11-22)
Q9BY21	G-protein coupled receptor 87 (G-protein coupled receptor 95)
P02745	Complement C1q subcomponent subunit A
Q9GZU1	Mucolipin-1 (ML1) (MG-2) (Mucolipidin) (Transient receptor potential channel mucolipin 1) (TRPML1)
P02671	Fibrinogen alpha chain [Cleaved into: Fibrinopeptide A; Fibrinogen alpha chain]
Q9H4B8	Dipeptidase 3
A0A087WSZ9	T cell receptor alpha variable 30
Q8NGX6	Olfactory receptor 10R2 (Olfactory receptor OR1-8)
Q5JQS5	Olfactory receptor 2B11
Q8NH81	Olfactory receptor 10G6 (Olfactory receptor OR11-280)
P13284	Gamma-interferon-inducible lysosomal thiol reductase (EC 1.8.-.-) (Gamma-interferon-inducible protein IP-30) (Legumaturain)
Q96R72	Olfactory receptor 4K3 (Olfactory receptor OR14-14)
P07550	Beta-2 adrenergic receptor (Beta-2 adrenoreceptor) (Beta-2 adrenoceptor)
Q9H244	P2Y purinoceptor 12 (P2Y12) (ADP-glucose receptor) (ADPG-R) (P2T(AC)) (P2Y(AC)) (P2Y(cyc)) (P2Y12 platelet ADP receptor) (P2Y(ADP)) (SP1999)
Q9H207	Olfactory receptor 10A5 (HP3) (Olfactory receptor 10A1) (Olfactory receptor 11-403) (OR11-403) (Olfactory receptor-like protein JCG6)
P03979	T cell receptor gamma variable 3 (T-cell receptor gamma V-gamma-1.1 region)
P08913	Alpha-2A adrenergic receptor (Alpha-2 adrenergic receptor subtype C10) (Alpha-2A adrenoreceptor) (Alpha-2A adrenoceptor) (Alpha-2AAR)
Q99463	Putative neuropeptide Y receptor type 6 (NPY6-R) (NPY Y1-like receptor) (Putative pancreatic polypeptide receptor 2) (PP2)
Q8NGS7	Olfactory receptor 13C8
P49763	Placenta growth factor (PlGF)
P56202	Cathepsin W (EC 3.4.22.-) (Lymphopain)
P21810	Biglycan (Bone/cartilage proteoglycan I) (PG-S1)
B2RN74	Olfactory receptor 11H12
O14764	Gamma-aminobutyric acid receptor subunit delta (GABA(A) receptor subunit delta)
O95006	Olfactory receptor 2F2 (Olfactory receptor 7-1) (OR7-1) (Olfactory receptor OR7-6)
Q8IZM9	Probable sodium-coupled neutral amino acid transporter 6 (N-system amino acid transporter 1) (NAT-1) (Na(+)-coupled neutral amino acid transporter 6) (Solute carrier family 38 member 6)
A0A0J9YXY3	T cell receptor beta variable 6-2
O14842	Free fatty acid receptor 1 (G-protein coupled receptor 40)
P15309	Prostatic acid phosphatase (PAP) (EC 3.1.3.2) (5'-nucleotidase) (5'-NT) (EC 3.1.3.5) (Acid phosphatase 3) (Ecto-5'-nucleotidase) (Protein tyrosine phosphatase ACP3) (EC 3.1.3.48) (Thiamine monophosphatase) (TMPase) [Cleaved into: PAPf39]
A0A5A2	T cell receptor beta variable 5-8
Q8NG92	Olfactory receptor 13H1 (Olfactory receptor ORX-1)
Q8NGI1	Putative olfactory receptor 56B2
Q8NG80	Olfactory receptor 2L5 (Olfactory receptor 2L11) (Olfactory receptor OR1-53)
Q15828	Cystatin-M (Cystatin-6) (Cystatin-E)
Q86WN2	Interferon epsilon (IFN-epsilon) (Interferon epsilon-1)
Q8NGJ1	Olfactory receptor 4D6 (Olfactory receptor OR11-250)
Q8N6U8	G-protein coupled receptor 161 (G-protein coupled receptor RE2)
P49184	Deoxyribonuclease-1-like 1 (EC 3.1.21.-) (DNase X) (Deoxyribonuclease I-like 1) (DNase I-like 1) (Muscle-specific DNase I-like) (XIB)
P48145	Neuropeptides B/W receptor type 1 (G-protein coupled receptor 7)
A0A0B4J1U4	T cell receptor gamma variable 5
O43921	Ephrin-A2 (EPH-related receptor tyrosine kinase ligand 6) (LERK-6) (HEK7 ligand) (HEK7-L)
Q13304	Uracil nucleotide/cysteinyl leukotriene receptor (UDP/CysLT receptor) (G-protein coupled receptor 17) (P2Y-like receptor) (R12)
Q06495	Sodium-dependent phosphate transport protein 2A (Sodium-phosphate transport protein 2A) (Na(+)-dependent phosphate cotransporter 2A) (NaPi-3) (Sodium/phosphate cotransporter 2A) (Na(+)/Pi cotransporter 2A) (NaPi-2a) (Solute carrier family 34 member 1)
Q9UGF7	Olfactory receptor 12D3 (Hs6M1-27) (Olfactory receptor OR6-27)
Q8NGV6	Olfactory receptor 5H6 (Olfactory receptor OR3-11)
Q9P296	C5a anaphylatoxin chemotactic receptor 2 (Complement component 5a receptor 2) (G-protein coupled receptor 77)
Q8NGG8	Olfactory receptor 8B3 (Olfactory receptor OR11-311)
Q9Y4A9	Olfactory receptor 10H1 (Olfactory receptor OR19-27)
Q8NGZ5	Olfactory receptor 2G2 (Olfactory receptor OR1-32)
P34981	Thyrotropin-releasing hormone receptor (TRH-R) (Thyroliberin receptor)
A0A075B6N4	T cell receptor beta variable 25-1
Q96RD1	Olfactory receptor 6C1 (OST267)
O60676	Cystatin-8 (Cystatin-related epididymal spermatogenic protein)
Q8NG78	Olfactory receptor 8G5 (Olfactory receptor 8G6) (Olfactory receptor OR11-298)
Q96PD5	N-acetylmuramoyl-L-alanine amidase (EC 3.5.1.28) (Peptidoglycan recognition protein 2) (Peptidoglycan recognition protein long) (PGRP-L)
Q13639	5-hydroxytryptamine receptor 4 (5-HT-4) (5-HT4) (Serotonin receptor 4)
Q8NGC5	Olfactory receptor 6J1 (Olfactory receptor 6J2)
P21452	Substance-K receptor (SKR) (NK-2 receptor) (NK-2R) (Neurokinin A receptor) (Tachykinin receptor 2)
P58173	Olfactory receptor 2B6 (Hs6M1-32) (Olfactory receptor 2B1) (Olfactory receptor 2B5) (Olfactory receptor 5-40) (OR5-40) (Olfactory receptor 6-31) (OR6-31) (Olfactory receptor OR6-4)
Q5JRS4	Olfactory receptor 10J3
Q9H106	Signal-regulatory protein delta (SIRP-delta) (Protein tyrosine phosphatase non-receptor type substrate 1-like 2)
O43749	Olfactory receptor 1F1 (Olfactory receptor 16-35) (OR16-35) (Olfactory receptor 1F10) (Olfactory receptor 1F4) (Olfactory receptor 1F5) (Olfactory receptor 1F6) (Olfactory receptor 1F7) (Olfactory receptor 1F8) (Olfactory receptor 1F9) (Olfactory receptor OR16-4)
Q8NGK6	Olfactory receptor 52I1 (Olfactory receptor OR11-13)
Q8NH42	Olfactory receptor 4K13 (Olfactory receptor OR14-27)
P23415	Glycine receptor subunit alpha-1 (Glycine receptor 48 kDa subunit) (Glycine receptor strychnine-binding subunit)
P28222	5-hydroxytryptamine receptor 1B (5-HT-1B) (5-HT1B) (S12) (Serotonin 1D beta receptor) (5-HT-1D-beta) (Serotonin receptor 1B)
Q9Y5Y4	Prostaglandin D2 receptor 2 (Chemoattractant receptor-homologous molecule expressed on Th2 cells) (G-protein coupled receptor 44) (CD antigen CD294)
Q15615	Olfactory receptor 4D1 (Olfactory receptor 4D3) (Olfactory receptor TPCR16)
Q8NGQ4	Olfactory receptor 10Q1 (Olfactory receptor OR11-233)
O60403	Olfactory receptor 10H2 (Olfactory receptor OR19-23)
Q8NH67	Olfactory receptor 52I2 (Olfactory receptor OR11-12)
Q8NGT0	Olfactory receptor 13C9 (Olfactory receptor OR9-13)
Q8NGY2	Olfactory receptor 6K2 (Olfactory receptor OR1-17)
Q9Y5C1	Angiopoietin-related protein 3 (Angiopoietin-5) (ANG-5) (Angiopoietin-like protein 3) [Cleaved into: ANGPTL3(17-221); ANGPTL3(17-224)]
H3BQJ8	Lymphocyte antigen 6L (Lymphocyte antigen 6 complex locus protein L)
Q9BT09	Protein canopy homolog 3 (CTG repeat protein 4a) (Expanded repeat-domain protein CAG/CTG 5) (Protein associated with TLR4) (Trinucleotide repeat-containing gene 5 protein)
P47893	Olfactory receptor 3A2 (Olfactory receptor 17-228) (OR17-228) (Olfactory receptor OR17-14)
P0CG37	Cryptic protein (Cryptic family protein 1)
Q8IZY2	Phospholipid-transporting ATPase ABCA7 (EC 7.6.2.1) (ABCA-SSN) (ATP-binding cassette sub-family A member 7) (Autoantigen SS-N) (Macrophage ABC transporter)
P27797	Calreticulin (CRP55) (Calregulin) (Endoplasmic reticulum resident protein 60) (ERp60) (HACBP) (grp60)
P32297	Neuronal acetylcholine receptor subunit alpha-3
Q9H342	Olfactory receptor 51J1 (Odorant receptor HOR5'beta8) (Olfactory receptor 51J2)
A0A0B4J273	T cell receptor alpha variable 34
Q8NGY9	Olfactory receptor 2L8 (Olfactory receptor OR1-46)
O95502	Neuronal pentraxin receptor
Q8NGT2	Olfactory receptor 13J1 (Olfactory receptor OR9-2)
P47870	Gamma-aminobutyric acid receptor subunit beta-2 (GABA(A) receptor subunit beta-2)
Q8NHC7	Olfactory receptor 14C36 (Olfactory receptor 5BF1) (Olfactory receptor OR1-59)
Q96P66	Probable G-protein coupled receptor 101
P28335	5-hydroxytryptamine receptor 2C (5-HT-2C) (5-HT2C) (5-HTR2C) (5-hydroxytryptamine receptor 1C) (5-HT-1C) (5-HT1C) (Serotonin receptor 2C)
Q8NHB7	Olfactory receptor 5K1 (HTPCRX10) (Olfactory receptor OR3-8)
O76000	Putative olfactory receptor 2B3 (Hs6M1-1) (Olfactory receptor OR6-14) (OR6-4) (Olfactory receptor 6-4)
A0A0B4J235	T cell receptor alpha variable 13-2
Q9NQN1	Olfactory receptor 2S2 (Olfactory receptor OR9-3)
Q8TAA1	Probable ribonuclease 11 (RNase 11) (EC 3.1.27.-)
Q8NH73	Olfactory receptor 4S2 (Olfactory receptor OR11-137)
P59826	BPI fold-containing family B member 3 (Ligand-binding protein RYA3) (Long palate, lung and nasal epithelium carcinoma-associated protein 3)
A0A5B6	T cell receptor beta variable 28
Q8NGD5	Olfactory receptor 4K14 (Olfactory receptor OR14-22)
Q2WEN9	Carcinoembryonic antigen-related cell adhesion molecule 16 (Carcinoembryonic antigen-like 2)
A0A599	T cell receptor beta variable 5-6
Q15165	Serum paraoxonase/arylesterase 2 (PON 2) (EC 3.1.1.2) (EC 3.1.1.81) (Aromatic esterase 2) (A-esterase 2) (Serum aryldialkylphosphatase 2)
P06865	Beta-hexosaminidase subunit alpha (EC 3.2.1.52) (Beta-N-acetylhexosaminidase subunit alpha) (Hexosaminidase subunit A) (N-acetyl-beta-glucosaminidase subunit alpha)
Q8NGC2	Olfactory receptor 4E2 (Olfactory receptor OR14-42)
P23975	Sodium-dependent noradrenaline transporter (Norepinephrine transporter) (NET) (Solute carrier family 6 member 2)
Q9UKY0	Prion-like protein doppel (PrPLP) (Prion protein 2)
Q6P9F7	Volume-regulated anion channel subunit LRRC8B (Leucine-rich repeat-containing protein 8B) (T-cell activation leucine repeat-rich protein) (TA-LRRP)
Q8NHA4	Olfactory receptor 2AE1 (Olfactory receptor 2AE2)
Q8NGX1	Olfactory receptor 2T34 (Olfactory receptor OR1-63)
Q04844	Acetylcholine receptor subunit epsilon
Q8NGK1	Olfactory receptor 51G1 (Olfactory receptor 51G3) (Olfactory receptor OR11-29)
Q8NGJ0	Olfactory receptor 5A1 (OST181) (Olfactory receptor OR11-249)
P47884	Olfactory receptor 1D4 (Olfactory receptor 17-30) (OR17-30)
P29371	Neuromedin-K receptor (NKR) (NK-3 receptor) (NK-3R) (Neurokinin B receptor) (Tachykinin receptor 3)
P08173	Muscarinic acetylcholine receptor M4
Q9H293	Interleukin-25 (IL-25) (Interleukin-17E) (IL-17E)
P46093	G-protein coupled receptor 4 (G-protein coupled receptor 6C.l) (GPR6C.l)
Q96Q91	Anion exchange protein 4 (AE 4) (Anion exchanger 4) (Sodium bicarbonate cotransporter 5) (Solute carrier family 4 member 9)
P46663	B1 bradykinin receptor (B1R) (BK-1 receptor)
Q8NH74	Olfactory receptor 10A6 (Olfactory receptor OR11-96)
Q96A83	Collagen alpha-1(XXVI) chain (Alpha-1 type XXVI collagen) (EMI domain-containing protein 2) (Emilin and multimerin domain-containing protein 2) (Emu2)
P0C623	Olfactory receptor 4Q2 (olfactory receptor OR14-21)
Q8N1C3	Gamma-aminobutyric acid receptor subunit gamma-1 (GABA(A) receptor subunit gamma-1)
Q8NH09	Olfactory receptor 8S1
Q96DR5	BPI fold-containing family A member 2 (Parotid secretory protein) (PSP) (Short palate, lung and nasal epithelium carcinoma-associated protein 2)
Q8NH01	Olfactory receptor 2T11 (Olfactory receptor OR1-65)
Q96R48	Olfactory receptor 2A5 (Olfactory receptor 2A26) (Olfactory receptor 2A8) (Olfactory receptor 7-138/7-141) (OR7-138) (OR7-141)
Q8NG94	Olfactory receptor 11H1 (Olfactory receptor OR22-1)
P58499	Protein FAM3B (Cytokine-like protein 2-21) (Pancreatic-derived factor) (PANDER)
O95084	Serine protease 23 (EC 3.4.21.-) (Putative secreted protein Zsig13)
Q53H76	Phospholipase A1 member A (EC 3.1.1.111) (Phosphatidylserine-specific phospholipase A1) (PS-PLA1)
Q86XS5	Angiopoietin-related protein 5 (Angiopoietin-like protein 5)
A0A087WT01	T cell receptor alpha variable 27
P32745	Somatostatin receptor type 3 (SS-3-R) (SS3-R) (SS3R) (SST3) (SSR-28)
Q6NSJ5	Volume-regulated anion channel subunit LRRC8E (Leucine-rich repeat-containing protein 8E)
Q9UGF6	Olfactory receptor 5V1 (Hs6M1-21) (Olfactory receptor OR6-26)
P36222	Chitinase-3-like protein 1 (39 kDa synovial protein) (Cartilage glycoprotein 39) (CGP-39) (GP-39) (hCGP-39) (YKL-40)
Q9BXC1	Probable G-protein coupled receptor 174
Q8IU54	Interferon lambda-1 (IFN-lambda-1) (Cytokine Zcyto21) (Interleukin-29) (IL-29)
Q9HBX8	Leucine-rich repeat-containing G-protein coupled receptor 6
Q8NGA6	Olfactory receptor 10H5 (Olfactory receptor OR19-25) (Olfactory receptor OR19-26)
Q8NGC9	Olfactory receptor 11H4 (Olfactory receptor OR14-36)
Q8NH02	Olfactory receptor 2T29
Q8NGX8	Olfactory receptor 6Y1 (Olfactory receptor 6Y2) (Olfactory receptor OR1-11)
Q9UQ72	Pregnancy-specific beta-1-glycoprotein 11 (PS-beta-G-11) (PSBG-11) (Pregnancy-specific glycoprotein 11) (Pregnancy-specific beta-1-glycoprotein 13) (PS-beta-G-13) (PSBG-13) (Pregnancy-specific glycoprotein 13)
P41145	Kappa-type opioid receptor (K-OR-1) (KOR-1)
Q96QD8	Sodium-coupled neutral amino acid symporter 2 (Amino acid transporter A2) (Protein 40-9-1) (Solute carrier family 38 member 2) (System A amino acid transporter 2) (System A transporter 1) (System N amino acid transporter 2)
Q8NGR6	Olfactory receptor 1B1 (Olfactory receptor 9-B) (OR9-B) (Olfactory receptor OR9-26)
Q15612	Olfactory receptor 1Q1 (OST226) (Olfactory receptor 1Q2) (Olfactory receptor 1Q3) (Olfactory receptor 9-A) (OR9-A) (Olfactory receptor OR9-25) (Olfactory receptor TPCR106)
P29459	Interleukin-12 subunit alpha (IL-12A) (Cytotoxic lymphocyte maturation factor 35 kDa subunit) (CLMF p35) (IL-12 subunit p35) (NK cell stimulatory factor chain 1) (NKSF1)
P24046	Gamma-aminobutyric acid receptor subunit rho-1 (GABA(A) receptor subunit rho-1) (GABA(C) receptor)
Q15620	Olfactory receptor 8B8 (Olfactory receptor TPCR85) (Olfactory-like receptor JCG8)
Q8NGQ1	Olfactory receptor 9G4 (Olfactory receptor OR11-216)
Q6UWW8	Carboxylesterase 3 (EC 3.1.1.1) (Liver carboxylesterase 31 homolog)
P04141	Granulocyte-macrophage colony-stimulating factor (GM-CSF) (Colony-stimulating factor) (CSF) (Molgramostin) (Sargramostim)
Q8WX39	Epididymal-specific lipocalin-9 (MUP-like lipocalin)
Q96RC9	Olfactory receptor 8B4 (Olfactory receptor OR11-315)
Q8NH16	Olfactory receptor 2L2 (HTPCRH07) (Olfactory receptor 2L12) (Olfactory receptor 2L4)
P43235	Cathepsin K (EC 3.4.22.38) (Cathepsin O) (Cathepsin O2) (Cathepsin X)
A0A0B4J276	T cell receptor alpha variable 25
Q8NGN1	Olfactory receptor 6T1 (Olfactory receptor OR11-277)
A6NDH6	Olfactory receptor 5H15
Q9H0U3	Magnesium transporter protein 1 (MagT1) (Dolichyl-diphosphooligosaccharide--protein glycosyltransferase subunit MAGT1) (Oligosaccharyl transferase subunit MAGT1) (Implantation-associated protein) (IAP)
P0DMU2	Putative olfactory receptor 8G3 pseudogene (Olfactory receptor OR11-297)
Q15617	Olfactory receptor 8G1 (Olfactory receptor OR11-281) (Olfactory receptor TPCR25)
P00797	Renin (EC 3.4.23.15) (Angiotensinogenase)
Q8NGR9	Olfactory receptor 1N2 (Olfactory receptor OR9-23)
Q1W4C9	Serine protease inhibitor Kazal-type 13 (Hepatitis B virus DNA polymerase transactivated serine protease inhibitor) (Hespintor) (Serine protease inhibitor Kazal-type 5-like 3)
O43193	Motilin receptor (G-protein coupled receptor 38)
Q8NGB6	Olfactory receptor 4M2 (Olfactory receptor OR15-3)
P25025	C-X-C chemokine receptor type 2 (CXC-R2) (CXCR-2) (CDw128b) (GRO/MGSA receptor) (High affinity interleukin-8 receptor B) (IL-8R B) (IL-8 receptor type 2) (CD antigen CD182)
P50897	Palmitoyl-protein thioesterase 1 (PPT-1) (EC 3.1.2.22) (Palmitoyl-protein hydrolase 1)
Q8NH94	Olfactory receptor 1L1 (Olfactory receptor 1L2) (Olfactory receptor 9-C) (OR9-C) (Olfactory receptor OR9-27)
P59922	Putative olfactory receptor 2B8 (Hs6M1-29P)
Q6IFH4	Olfactory receptor 6B2 (Olfactory receptor OR2-1)
Q96R09	Olfactory receptor 5B2 (OST073) (Olfactory receptor OR11-240)
A0A0B4J241	T cell receptor alpha variable 13-1
Q9H7L2	Putative killer cell immunoglobulin-like receptor-like protein KIR3DX1 (Leukocyte receptor cluster member 12)
Q9Y5P0	Olfactory receptor 51B4 (Odorant receptor HOR5'beta1)
P49146	Neuropeptide Y receptor type 2 (NPY2-R) (NPY-Y2 receptor) (Y2 receptor)
O14581	Olfactory receptor 7A17
P14416	D(2) dopamine receptor (Dopamine D2 receptor)
Q8NGP3	Olfactory receptor 5M9 (Olfactory receptor OR11-190)
Q5VXI9	Lipase member N (EC 3.1.1.-) (Lipase-like abhydrolase domain-containing protein 4)
Q9BZM5	UL16-binding protein 2 (ALCAN-alpha) (NKG2D ligand 2) (N2DL-2) (NKG2DL2) (Retinoic acid early transcript 1H)
Q8NGZ9	Olfactory receptor 2T10 (Olfactory receptor OR1-64)
Q8NH93	Olfactory receptor 1L3 (Olfactory receptor 9-D) (OR9-D) (Olfactory receptor OR9-28)
Q99542	Matrix metalloproteinase-19 (MMP-19) (EC 3.4.24.-) (Matrix metalloproteinase RASI) (Matrix metalloproteinase-18) (MMP-18)
Q9HBE4	Interleukin-21 (IL-21) (Za11)
P17787	Neuronal acetylcholine receptor subunit beta-2
Q96QI5	Heparan sulfate glucosamine 3-O-sulfotransferase 6 (EC 2.8.2.23) (Heparan sulfate D-glucosaminyl 3-O-sulfotransferase 6) (3-OST-6) (Heparan sulfate 3-O-sulfotransferase 6) (h3-OST-6)
P25089	N-formyl peptide receptor 3 (FMLP-related receptor II) (FMLP-R-II) (Formyl peptide receptor-like 2)
Q8NHC8	Olfactory receptor 2T6 (OST703) (Olfactory receptor 2T9)
P26022	Pentraxin-related protein PTX3 (Pentaxin-related protein PTX3) (Tumor necrosis factor alpha-induced protein 5) (TNF alpha-induced protein 5) (Tumor necrosis factor-inducible gene 14 protein) (TSG-14)
P13500	C-C motif chemokine 2 (HC11) (Monocyte chemoattractant protein 1) (Monocyte chemotactic and activating factor) (MCAF) (Monocyte chemotactic protein 1) (MCP-1) (Monocyte secretory protein JE) (Small-inducible cytokine A2)
Q8NGS9	Olfactory receptor 13C2 (Olfactory receptor OR9-12)
P47887	Olfactory receptor 1E2 (Olfactory receptor 17-93/17-135/17-136) (OR17-135) (OR17-136) (OR17-93) (Olfactory receptor 1E4)
A6NFC9	Putative olfactory receptor 2W5 pseudogene
P43234	Cathepsin O (EC 3.4.22.42)
Q8NGQ5	Olfactory receptor 9Q1
Q8N0Y3	Olfactory receptor 4N4 (Olfactory receptor OR15-1) (Olfactory receptor OR15-5)
Q12841	Follistatin-related protein 1 (Follistatin-like protein 1)
O43915	Vascular endothelial growth factor D (VEGF-D) (c-Fos-induced growth factor) (FIGF)
A0A576	T cell receptor beta variable 3-1
Q96L12	Calreticulin-3 (Calreticulin-2) (Calsperin)
Q8IXE1	Olfactory receptor 4N5 (Olfactory receptor OR14-33)
P25090	N-formyl peptide receptor 2 (FMLP-related receptor I) (FMLP-R-I) (Formyl peptide receptor-like 1) (HM63) (Lipoxin A4 receptor) (LXA4 receptor) (RFP)
A6NND4	Olfactory receptor 2AT4 (Olfactory receptor OR11-265)
Q9NWM8	Peptidyl-prolyl cis-trans isomerase FKBP14 (PPIase FKBP14) (EC 5.2.1.8) (22 kDa FK506-binding protein) (22 kDa FKBP) (FKBP-22) (FK506-binding protein 14) (FKBP-14) (Rotamase)
Q8NGE2	Olfactory receptor 2AP1 (Olfactory receptor OR12-9)
P47211	Galanin receptor type 1 (GAL1-R) (GALR-1)
Q9NS66	Probable G-protein coupled receptor 173 (Super conserved receptor expressed in brain 3)
Q8NG81	Olfactory receptor 2M7 (Olfactory receptor OR1-58)
P51679	C-C chemokine receptor type 4 (C-C CKR-4) (CC-CKR-4) (CCR-4) (CCR4) (K5-5) (CD antigen CD194)
Q92508	Piezo-type mechanosensitive ion channel component 1 (Membrane protein induced by beta-amyloid treatment) (Mib) (Protein FAM38A)
Q8NGM9	Olfactory receptor 8D4 (Olfactory receptor OR11-275)
A0A0B4J277	T cell receptor alpha variable 22
A0A075B6T6	T cell receptor alpha variable 12-2
A0A075B6W5	T cell receptor alpha variable 23/delta variable 6
Q9GZK6	Olfactory receptor 2J1 (Hs6M1-4) (Olfactory receptor 6-5) (OR6-5)
Q8NGD1	Olfactory receptor 4N2 (Olfactory receptor OR14-13) (Olfactory receptor OR14-8)
A5X5Y0	5-hydroxytryptamine receptor 3E (5-HT3-E) (5-HT3E) (Serotonin receptor 3E)
Q8NGY5	Olfactory receptor 6N1
Q6ZWJ8	Kielin/chordin-like protein (Cysteine-rich BMP regulator 2) (Cysteine-rich motor neuron 2 protein) (CRIM-2) (Kielin/chordin-like protein 1) (KCP-1)
O00254	Proteinase-activated receptor 3 (PAR-3) (Coagulation factor II receptor-like 2) (Thrombin receptor-like 2)
Q8NGJ7	Olfactory receptor 51A2
Q15760	Probable G-protein coupled receptor 19 (GPR-NGA)
Q8NGC4	Olfactory receptor 10G3 (Olfactory receptor OR14-40)
P04000	Long-wave-sensitive opsin 1 (Red cone photoreceptor pigment) (Red-sensitive opsin) (ROP)
Q5VW38	Protein GPR107 (Lung seven transmembrane receptor 1)
Q68CP4	Heparan-alpha-glucosaminide N-acetyltransferase (EC 2.3.1.78) (Transmembrane protein 76)
Q8TCB6	Olfactory receptor 51E1 (D-GPCR) (G-protein coupled receptor 164) (Olfactory receptor 52A3) (Prostate-overexpressed G protein-coupled receptor) (Prostate-specific G protein-coupled receptor 2)
Q7Z7M1	Adhesion G-protein coupled receptor D2 (G-protein coupled receptor 144) (G-protein coupled receptor PGR24)
Q8NGJ4	Olfactory receptor 52E2
Q8NGV5	Olfactory receptor 13D1 (Olfactory receptor OR9-15)
Q9P1P4	Putative trace amine-associated receptor 3 (TaR-3) (Trace amine receptor 3) (hTaar3) (G-protein coupled receptor 57)
Q15198	Platelet-derived growth factor receptor-like protein (PDGFR-like protein) (PDGF receptor beta-like tumor suppressor)
Q8NG84	Olfactory receptor 2AK2 (Olfactory receptor 2AK1) (Olfactory receptor OR1-47)
P21453	Sphingosine 1-phosphate receptor 1 (S1P receptor 1) (S1P1) (Endothelial differentiation G-protein coupled receptor 1) (Sphingosine 1-phosphate receptor Edg-1) (S1P receptor Edg-1) (CD antigen CD363)
O00398	Putative P2Y purinoceptor 10 (P2Y10) (P2Y-like receptor)
Q8NGS0	Olfactory receptor 1N1 (Olfactory receptor 1-26) (OR1-26) (Olfactory receptor 1N3) (Olfactory receptor OR9-22)
Q8NGP4	Olfactory receptor 5M3 (Olfactory receptor OR11-191)
P30556	Type-1 angiotensin II receptor (AT1AR) (AT1BR) (Angiotensin II type-1 receptor) (AT1 receptor)
P01588	Erythropoietin (Epoetin)
Q9H341	Olfactory receptor 51M1 (Odorant receptor HOR5'beta7) (Olfactory receptor OR11-40)
Q8NH48	Olfactory receptor 5B3 (Olfactory receptor 5B13) (Olfactory receptor OR11-239)
O75594	Peptidoglycan recognition protein 1 (Peptidoglycan recognition protein short) (PGRP-S)
P21728	D(1A) dopamine receptor (Dopamine D1 receptor)
P40933	Interleukin-15 (IL-15)
P28336	Neuromedin-B receptor (NMB-R) (Epididymis tissue protein Li 185a) (Neuromedin-B-preferring bombesin receptor)
Q969D9	Thymic stromal lymphopoietin
Q9Y3N9	Olfactory receptor 2W1 (Hs6M1-15) (Olfactory receptor OR6-13)
Q8NGG0	Olfactory receptor 8J3 (Olfactory receptor OR11-173)
Q99788	Chemerin-like receptor 1 (Chemokine-like receptor 1) (G-protein coupled receptor ChemR23) (G-protein coupled receptor DEZ)
Q11130	Alpha-(1,3)-fucosyltransferase 7 (EC 2.4.1.-) (Fucosyltransferase 7) (Fucosyltransferase VII) (Fuc-TVII) (FucT-VII) (Galactoside 3-L-fucosyltransferase) (Selectin ligand synthase)
Q92959	Solute carrier organic anion transporter family member 2A1 (SLCO2A1) (OATP2A1) (PHOAR2) (Prostaglandin transporter) (PGT) (Solute carrier family 21 member 2) (SLC21A2)
P0C645	Olfactory receptor 4E1 (Olfactory receptor OR14-43)
Q8NH51	Olfactory receptor 8K3 (Olfactory receptor OR11-181)
O95007	Olfactory receptor 6B1 (Olfactory receptor 7-3) (OR7-3) (Olfactory receptor OR7-9)
A0A0B4J266	T cell receptor alpha variable 41
Q8NGH7	Olfactory receptor 52L1 (Olfactory receptor OR11-50)
P58182	Olfactory receptor 12D2 (Hs6M1-20) (Olfactory receptor OR6-28)
P13232	Interleukin-7 (IL-7)
P32248	C-C chemokine receptor type 7 (C-C CKR-7) (CC-CKR-7) (CCR-7) (BLR2) (CDw197) (Epstein-Barr virus-induced G-protein coupled receptor 1) (EBI1) (EBV-induced G-protein coupled receptor 1) (MIP-3 beta receptor) (CD antigen CD197)
Q969I6	Sodium-coupled neutral amino acid transporter 4 (Amino acid transporter A3) (Na(+)-coupled neutral amino acid transporter 4) (Solute carrier family 38 member 4) (System A amino acid transporter 3) (System N amino acid transporter 3)
P11229	Muscarinic acetylcholine receptor M1
P22362	C-C motif chemokine 1 (Small-inducible cytokine A1) (T lymphocyte-secreted protein I-309)
O95971	CD160 antigen (Natural killer cell receptor BY55) (CD antigen CD160) [Cleaved into: CD160 antigen, soluble form]
P30559	Oxytocin receptor (OT-R)
Q9H239	Matrix metalloproteinase-28 (MMP-28) (EC 3.4.24.-) (Epilysin)
O95013	Olfactory receptor 4F21
A0A075B6N1	T cell receptor beta variable 19
Q8NH64	Olfactory receptor 51A7 (Olfactory receptor OR11-27)
Q9H114	Cystatin-like 1 (RCET11)
P13945	Beta-3 adrenergic receptor (Beta-3 adrenoreceptor) (Beta-3 adrenoceptor)
P30531	Sodium- and chloride-dependent GABA transporter 1 (GAT-1) (Solute carrier family 6 member 1)
Q8NH43	Olfactory receptor 4L1 (Olfactory receptor 4L2) (Olfactory receptor OR14-28)
P05113	Interleukin-5 (IL-5) (B-cell differentiation factor I) (Eosinophil differentiation factor) (T-cell replacing factor) (TRF)
A8MPY1	Gamma-aminobutyric acid receptor subunit rho-3 (GABA(A) receptor subunit rho-3) (GABA(C) receptor)
Q8TDU9	Relaxin-3 receptor 2 (RLN3 receptor 2) (G-protein coupled receptor 100) (G-protein coupled receptor GPCR142) (Insulin-like peptide INSL5 receptor) (Relaxin family peptide receptor 4)
P27539	Embryonic growth/differentiation factor 1 (GDF-1)
Q8NH89	Putative olfactory receptor 5AK3
Q9BPV8	P2Y purinoceptor 13 (P2Y13) (G-protein coupled receptor 86) (G-protein coupled receptor 94)
Q8NGB9	Olfactory receptor 4F6 (Olfactory receptor 4F12) (Olfactory receptor OR15-15)
P23416	Glycine receptor subunit alpha-2
Q16570	Atypical chemokine receptor 1 (Duffy antigen/chemokine receptor) (Fy glycoprotein) (GpFy) (Glycoprotein D) (Plasmodium vivax receptor) (CD antigen CD234)
Q13606	Olfactory receptor 5I1 (Olfactory receptor OR11-159) (Olfactory receptor-like protein OLF1)
Q8NGG6	Olfactory receptor 8B12 (Olfactory receptor OR11-317)
Q14330	N-arachidonyl glycine receptor (NAGly receptor) (G-protein coupled receptor 18)
A0A075B6J6	Immunoglobulin lambda variable 3-22
P27169	Serum paraoxonase/arylesterase 1 (PON 1) (EC 3.1.1.2) (EC 3.1.1.81) (EC 3.1.8.1) (Aromatic esterase 1) (A-esterase 1) (K-45) (Serum aryldialkylphosphatase 1)
Q9H4G1	Cystatin-9-like (Testatin)
Q8NGL0	Olfactory receptor 5L2 (HTPCRX16) (Olfactory receptor OR11-153)
P43119	Prostacyclin receptor (Prostaglandin I2 receptor) (PGI receptor) (PGI2 receptor) (Prostanoid IP receptor)
A6NM76	Olfactory receptor 6C76
Q13508	Ecto-ADP-ribosyltransferase 3 (EC 2.4.2.31) (ADP-ribosyltransferase C2 and C3 toxin-like 3) (ARTC3) (Mono(ADP-ribosyl)transferase 3) (NAD(P)(+)--arginine ADP-ribosyltransferase 3)
Q8NH90	Olfactory receptor 5AK2
A6NMS3	Olfactory receptor 5K4
Q8NGW1	Olfactory receptor 6B3 (Olfactory receptor OR2-2)
P30542	Adenosine receptor A1
Q8N349	Olfactory receptor 2L13 (Olfactory receptor 2L14)
Q8NGB4	Olfactory receptor 4S1 (Olfactory receptor OR11-100)
Q96LB9	Peptidoglycan recognition protein 3 (Peptidoglycan recognition protein I-alpha) (PGLYRPIalpha) (PGRP-I-alpha) (Peptidoglycan recognition protein intermediate alpha)
A8MTI9	Putative serine protease 47 (EC 3.4.21.-) (Serine protease 47, pseudogene)
A3KFT3	Olfactory receptor 2M5
Q9BYZ8	Regenerating islet-derived protein 4 (REG-4) (Gastrointestinal secretory protein) (REG-like protein) (Regenerating islet-derived protein IV) (Reg IV)
O14843	Free fatty acid receptor 3 (G-protein coupled receptor 41)
Q8NGS8	Olfactory receptor 13C5 (Olfactory receptor OR9-11)
Q8NHC4	Olfactory receptor 10J5 (Olfactory receptor OR1-28)
Q9GZP0	Platelet-derived growth factor D (PDGF-D) (Iris-expressed growth factor) (Spinal cord-derived growth factor B) (SCDGF-B) [Cleaved into: Platelet-derived growth factor D, latent form (PDGFD latent form); Platelet-derived growth factor D, receptor-binding form (PDGFD receptor-binding form)]
Q13087	Protein disulfide-isomerase A2 (EC 5.3.4.1) (Pancreas-specific protein disulfide isomerase) (PDIp)
Q8NGL7	Olfactory receptor 4P4 (Olfactory receptor 4P3)
A0A0K0K1B3	T cell receptor beta variable 30
P01591	Immunoglobulin J chain (Joining chain of multimeric IgA and IgM)
P41231	P2Y purinoceptor 2 (P2Y2) (ATP receptor) (P2U purinoceptor 1) (P2U1) (P2U receptor 1) (Purinergic receptor)
Q8NH70	Olfactory receptor 4A16 (Olfactory receptor OR11-117)
A0A0B4J262	T cell receptor alpha variable 8-6
A0A0C4DH28	T cell receptor gamma variable 4
Q9UIR0	Butyrophilin-like protein 2 (BTL-II)
Q6JVE6	Epididymal-specific lipocalin-10
Q8NGS5	Olfactory receptor 13C4 (Olfactory receptor OR9-7)
O00590	Atypical chemokine receptor 2 (C-C chemokine receptor D6) (Chemokine receptor CCR-10) (Chemokine receptor CCR-9) (Chemokine-binding protein 2) (Chemokine-binding protein D6)
Q92478	C-type lectin domain family 2 member B (Activation-induced C-type lectin) (C-type lectin superfamily member 2) (IFN-alpha-2b-inducing-related protein 1)
Q15063	Periostin (PN) (Osteoblast-specific factor 2) (OSF-2)
Q6UW01	Cerebellin-3
Q8NGY1	Olfactory receptor 10Z1 (Olfactory receptor OR1-15)
O15218	G-protein coupled receptor 182
P21918	D(1B) dopamine receptor (D(5) dopamine receptor) (D1beta dopamine receptor) (Dopamine D5 receptor)
P24530	Endothelin receptor type B (ET-B) (ET-BR) (Endothelin receptor non-selective type)
A6NDV4	Transmembrane protein 8B (Nasopharyngeal carcinoma-associated gene 6 protein) (Protein NAG-5) (Protein NGX6)
P20783	Neurotrophin-3 (NT-3) (HDNF) (Nerve growth factor 2) (NGF-2) (Neurotrophic factor)
O00175	C-C motif chemokine 24 (CK-beta-6) (Eosinophil chemotactic protein 2) (Eotaxin-2) (Myeloid progenitor inhibitory factor 2) (MPIF-2) (Small-inducible cytokine A24)
P80188	Neutrophil gelatinase-associated lipocalin (NGAL) (25 kDa alpha-2-microglobulin-related subunit of MMP-9) (Lipocalin-2) (Oncogene 24p3) (Siderocalin) (p25)
Q8NBK3	Formylglycine-generating enzyme (FGE) (EC 1.8.3.7) (C-alpha-formylglycine-generating enzyme 1) (Sulfatase-modifying factor 1)
P02679	Fibrinogen gamma chain
Q96L15	Ecto-ADP-ribosyltransferase 5 (EC 2.4.2.31) (ADP-ribosyltransferase C2 and C3 toxin-like 5) (ARTC5) (Mono(ADP-ribosyl)transferase 5) (NAD(P)(+)--arginine ADP-ribosyltransferase 5)
A0A075B6X5	T cell receptor alpha variable 18
Q8IWL2	Pulmonary surfactant-associated protein A1 (PSP-A) (PSPA) (SP-A) (SP-A1) (35 kDa pulmonary surfactant-associated protein) (Alveolar proteinosis protein) (Collectin-4)
Q8N146	Olfactory receptor 8H3 (Olfactory receptor OR11-172)
P31391	Somatostatin receptor type 4 (SS-4-R) (SS4-R) (SS4R) (SST4)
P25021	Histamine H2 receptor (H2R) (HH2R) (Gastric receptor I)
Q8NH54	Olfactory receptor 56A3 (Olfactory receptor 56A6)
Q9Y6Y9	Lymphocyte antigen 96 (Ly-96) (ESOP-1) (Protein MD-2)
P47883	Putative olfactory receptor 3A4 (Olfactory receptor 17-24) (OR17-24) (Olfactory receptor 3A5)
P30954	Olfactory receptor 10J1 (Olfactory receptor OR1-26) (Olfactory receptor-like protein HGMP07J)
P08588	Beta-1 adrenergic receptor (Beta-1 adrenoreceptor) (Beta-1 adrenoceptor)
O95279	Potassium channel subfamily K member 5 (Acid-sensitive potassium channel protein TASK-2) (TWIK-related acid-sensitive K(+) channel 2)
O00587	Beta-1,3-N-acetylglucosaminyltransferase manic fringe (EC 2.4.1.222) (O-fucosylpeptide 3-beta-N-acetylglucosaminyltransferase)
A0A0B4J245	T cell receptor alpha variable 12-1
A0A0A6YYD4	T cell receptor beta variable 13
Q9BXA5	Succinate receptor 1 (G-protein coupled receptor 91) (P2Y purinoceptor 1-like)
Q8WZ92	Olfactory receptor 5P2 (Olfactory receptor-like protein JCG3)
P08311	Cathepsin G (CG) (EC 3.4.21.20) [Cleaved into: Cathepsin G, C-terminal truncated form]
Q9NSD5	Sodium- and chloride-dependent GABA transporter 2 (GAT-2) (Solute carrier family 6 member 13)
P28566	5-hydroxytryptamine receptor 1E (5-HT-1E) (5-HT1E) (S31) (Serotonin receptor 1E)
Q5SZI1	Low-density lipoprotein receptor class A domain-containing protein 2
P32247	Bombesin receptor subtype-3 (BRS-3)
Q8NG85	Olfactory receptor 2L3
Q96R28	Olfactory receptor 2M2 (OST423)
Q9H209	Olfactory receptor 10A4 (HP2) (Olfactory receptor-like protein JCG5)
Q9BXC0	Hydroxycarboxylic acid receptor 1 (G-protein coupled receptor 104) (G-protein coupled receptor 81)
Q8NGK4	Olfactory receptor 52K1 (Olfactory receptor OR11-8)
P55085	Proteinase-activated receptor 2 (PAR-2) (Coagulation factor II receptor-like 1) (G-protein coupled receptor 11) (Thrombin receptor-like 1) [Cleaved into: Proteinase-activated receptor 2, alternate cleaved 1; Proteinase-activated receptor 2, alternate cleaved 2]
Q6UXH8	Collagen and calcium-binding EGF domain-containing protein 1 (Full of fluid protein homolog)
P61073	C-X-C chemokine receptor type 4 (CXC-R4) (CXCR-4) (FB22) (Fusin) (HM89) (LCR1) (Leukocyte-derived seven transmembrane domain receptor) (LESTR) (Lipopolysaccharide-associated protein 3) (LAP-3) (LPS-associated protein 3) (NPYRL) (Stromal cell-derived factor 1 receptor) (SDF-1 receptor) (CD antigen CD184)
Q99972	Myocilin (Myocilin 55 kDa subunit) (Trabecular meshwork-induced glucocorticoid response protein) [Cleaved into: Myocilin, N-terminal fragment (Myocilin 20 kDa N-terminal fragment); Myocilin, C-terminal fragment (Myocilin 35 kDa N-terminal fragment)]
Q8N162	Olfactory receptor 8H2 (Olfactory receptor OR11-171)
Q8TDV0	G-protein coupled receptor 151 (G-protein coupled receptor PGR7) (GPCR-2037) (Galanin receptor 4) (Galanin-receptor-like protein) (GalRL)
Q6IEV9	Olfactory receptor 4C11 (Olfactory receptor OR11-136)
Q8NGS6	Olfactory receptor 13C3 (Olfactory receptor OR9-8)
P51686	C-C chemokine receptor type 9 (C-C CKR-9) (CC-CKR-9) (CCR-9) (G-protein coupled receptor 28) (GPR-9-6) (CD antigen CDw199)
Q9UKP6	Urotensin-2 receptor (UR-2-R) (G-protein coupled receptor 14) (Urotensin II receptor) (UR-II-R)
O60568	Multifunctional procollagen lysine hydroxylase and glycosyltransferase LH3 [Includes: Procollagen-lysine,2-oxoglutarate 5-dioxygenase 3 (EC 1.14.11.4) (Lysyl hydroxylase 3) (LH3); Procollagen glycosyltransferase (EC 2.4.1.50) (EC 2.4.1.66) (Galactosylhydroxylysine-glucosyltransferase) (Procollagen galactosyltransferase) (Procollagen glucosyltransferase)]
Q9H255	Olfactory receptor 51E2 (HPRAJ) (Olfactory receptor OR11-16) (Prostate-specific G-protein coupled receptor)
Q07001	Acetylcholine receptor subunit delta
P30989	Neurotensin receptor type 1 (NT-R-1) (NTR1) (High-affinity levocabastine-insensitive neurotensin receptor) (NTRH)
Q96RA2	Olfactory receptor 7D2 (HTPCRH03) (Olfactory receptor 19-4) (OR19-4) (Olfactory receptor OR19-10)
P0DPF7	T cell receptor beta variable 6-3
Q8NH59	Olfactory receptor 51Q1
Q8NGG1	Olfactory receptor 8J2
Q6H9L7	Isthmin-2 (Thrombospondin and AMOP domain-containing isthmin-like protein 1) (Thrombospondin type-1 domain-containing protein 3)
Q9BXN1	Asporin (Periodontal ligament-associated protein 1) (PLAP-1)
Q9NYG8	Potassium channel subfamily K member 4 (TWIK-related arachidonic acid-stimulated potassium channel protein) (TRAAK) (Two pore potassium channel KT4.1) (Two pore K(+) channel KT4.1)
O76100	Olfactory receptor 7A10 (OST027) (Olfactory receptor OR19-18)
Q8NH03	Olfactory receptor 2T3
P01570	Interferon alpha-14 (IFN-alpha-14) (Interferon alpha-H) (LeIF H) (Interferon lambda-2-H)
Q6UWK7	Protein GPR15LG (Antimicrobial peptide with 57 amino acid residues) (AP-57) (Antimicrobial peptide-57) (Colon-derived SUSD2 binding factor) (CSBF) (Protein GPR15 ligand) (Protein GPR15L) (Secreted protein C10orf99)
A0A0B4J240	T cell receptor alpha variable 10
P17936	Insulin-like growth factor-binding protein 3 (IBP-3) (IGF-binding protein 3) (IGFBP-3)
Q16270	Insulin-like growth factor-binding protein 7 (IBP-7) (IGF-binding protein 7) (IGFBP-7) (IGFBP-rP1) (MAC25 protein) (PGI2-stimulating factor) (Prostacyclin-stimulating factor) (Tumor-derived adhesion factor) (TAF)
Q8NGC8	Olfactory receptor 11H7 (Olfactory receptor OR14-32)
Q8NGR5	Olfactory receptor 1L4 (OST046) (Olfactory receptor 1L5) (Olfactory receptor 9-E) (OR9-E) (Olfactory receptor OR9-29)
P25105	Platelet-activating factor receptor (PAF-R) (PAFr)
P06331	Immunoglobulin heavy variable 4-34 (Ig heavy chain V-II region ARH-77)
Q96A84	EMI domain-containing protein 1 (Emilin and multimerin domain-containing protein 1) (Emu1)
O76001	Olfactory receptor 2J3 (Hs6M1-3) (Olfactory receptor OR6-16) (OR6-6) (Olfactory receptor 6-6)
Q9NZP2	Olfactory receptor 6C2 (HSA3)
P04435	T cell receptor beta variable 7-9
Q16445	Gamma-aminobutyric acid receptor subunit alpha-6 (GABA(A) receptor subunit alpha-6)
Q8NG99	Olfactory receptor 7G2 (OST260) (Olfactory receptor 19-13) (OR19-13) (Olfactory receptor OR19-6)
P23435	Cerebellin-1 (Precerebellin) [Cleaved into: Cerebellin (CER); [des-Ser1]-cerebellin]
Q9NR23	Growth/differentiation factor 3 (GDF-3)
P0C626	Olfactory receptor 5G3 (Olfactory receptor 5G6) (Olfactory receptor OR11-213)
O60883	G-protein coupled receptor 37-like 1 (Endothelin B receptor-like protein 2) (ETBR-LP-2)
P35367	Histamine H1 receptor (H1R) (HH1R)
P47869	Gamma-aminobutyric acid receptor subunit alpha-2 (GABA(A) receptor subunit alpha-2)
P01138	Beta-nerve growth factor (Beta-NGF)
P38435	Vitamin K-dependent gamma-carboxylase (EC 4.1.1.90) (Gamma-glutamyl carboxylase) (Peptidyl-glutamate 4-carboxylase) (Vitamin K gamma glutamyl carboxylase)
Q8NHC5	Olfactory receptor 14A16 (Olfactory receptor 5AT1) (Olfactory receptor OR1-45)
P37288	Vasopressin V1a receptor (V1aR) (AVPR V1a) (Antidiuretic hormone receptor 1a) (Vascular/hepatic-type arginine vasopressin receptor)
Q9GZX6	Interleukin-22 (IL-22) (Cytokine Zcyto18) (IL-10-related T-cell-derived-inducible factor) (IL-TIF)
P25929	Neuropeptide Y receptor type 1 (NPY1-R)
Q8NGI9	Olfactory receptor 5A2 (Olfactory receptor OR11-248)
P48167	Glycine receptor subunit beta (Glycine receptor 58 kDa subunit)
P0C617	Olfactory receptor 5AL1 (Olfactory receptor OR11-184)
A0A577	T cell receptor beta variable 4-1
Q969N4	Trace amine-associated receptor 8 (TaR-8) (Trace amine receptor 8) (G-protein coupled receptor 102) (Trace amine receptor 5) (TaR-5)
Q8NGF0	Olfactory receptor 52B6 (Olfactory receptor OR11-47)
O95393	Bone morphogenetic protein 10 (BMP-10)
Q8NGD0	Olfactory receptor 4M1 (Olfactory receptor OR14-7)
Q8NGQ6	Olfactory receptor 9I1 (Olfactory receptor OR11-228)
Q96A99	Pentraxin-4
P24855	Deoxyribonuclease-1 (EC 3.1.21.1) (Deoxyribonuclease I) (DNase I) (Dornase alfa)
P21731	Thromboxane A2 receptor (TXA2-R) (Prostanoid TP receptor)
Q8NGJ2	Olfactory receptor 52H1 (Olfactory receptor OR11-45)
Q6JVE9	Epididymal-specific lipocalin-8
A0A075B6N3	T cell receptor beta variable 24-1
A0A0B4J237	T cell receptor alpha variable 8-2
Q8NH83	Olfactory receptor 4A5 (Olfactory receptor OR11-111)
P18510	Interleukin-1 receptor antagonist protein (IL-1RN) (IL-1ra) (IRAP) (ICIL-1RA) (IL1 inhibitor) (Anakinra)
P41146	Nociceptin receptor (Kappa-type 3 opioid receptor) (KOR-3) (Orphanin FQ receptor)
P0DN78	Medium-wave-sensitive opsin 3 (Green cone photoreceptor pigment) (Green-sensitive opsin) (GOP) (opsin 1 cone pigments medium-wave-sensitive 3)
P49683	Prolactin-releasing peptide receptor (PrRP receptor) (PrRPR) (G-protein coupled receptor 10) (hGR3)
Q8IWT6	Volume-regulated anion channel subunit LRRC8A (Leucine-rich repeat-containing protein 8A) (HsLRRC8A) (Swelling protein 1)
A0A0A6YYG2	T cell receptor beta variable 6-6
Q8NH53	Olfactory receptor 52N1 (Olfactory receptor OR11-61)
Q6UXI7	Vitrin
P02458	Collagen alpha-1(II) chain (Alpha-1 type II collagen) [Cleaved into: Collagen alpha-1(II) chain; Chondrocalcin]
Q8NGD2	Olfactory receptor 4K2 (Olfactory receptor OR14-15)
Q8NGN2	Olfactory receptor 10S1 (Olfactory receptor OR11-279)
Q8NH60	Olfactory receptor 52J3 (Olfactory receptor OR11-32)
Q9Y6R1	Electrogenic sodium bicarbonate cotransporter 1 (Sodium bicarbonate cotransporter) (Na(+)/HCO3(-) cotransporter) (Solute carrier family 4 member 4) (kNBC1)
A6NHA9	Olfactory receptor 4C46
Q15166	Serum paraoxonase/lactonase 3 (EC 3.1.1.2) (EC 3.1.1.81) (EC 3.1.8.1)
Q15761	Neuropeptide Y receptor type 5 (NPY5-R) (NPY-Y5 receptor) (NPYY5-R) (Y5 receptor)
Q9Y5P1	Olfactory receptor 51B2 (Odorant receptor HOR5'beta3) (Olfactory receptor 51B1)
P0DN82	Olfactory receptor 12D1
P10144	Granzyme B (EC 3.4.21.79) (C11) (CTLA-1) (Cathepsin G-like 1) (CTSGL1) (Cytotoxic T-lymphocyte proteinase 2) (Lymphocyte protease) (Fragmentin-2) (Granzyme-2) (Human lymphocyte protein) (HLP) (SECT) (T-cell serine protease 1-3E)
A0A0B4J264	T cell receptor alpha variable 38-1
Q5VXJ0	Lipase member K (EC 3.1.1.-) (Lipase-like abhydrolase domain-containing protein 2)
Q8NGI0	Olfactory receptor 52N2 (Olfactory receptor OR11-57)
Q9BZM6	UL16-binding protein 1 (ALCAN-beta) (NKG2D ligand 1) (N2DL-1) (NKG2DL1) (Retinoic acid early transcript 1I)
Q8NGN7	Putative olfactory receptor 10D4
A0A0J9YX75	T cell receptor beta variable 6-9
Q99527	G-protein coupled estrogen receptor 1 (Chemoattractant receptor-like 2) (Flow-induced endothelial G-protein coupled receptor 1) (FEG-1) (G protein-coupled estrogen receptor 1) (G-protein coupled receptor 30) (GPCR-Br) (IL8-related receptor DRY12) (Lymphocyte-derived G-protein coupled receptor) (LYGPR) (Membrane estrogen receptor) (mER)
Q9UGM1	Neuronal acetylcholine receptor subunit alpha-9 (Nicotinic acetylcholine receptor subunit alpha-9) (NACHR alpha-9)
Q8NGC1	Olfactory receptor 11G2 (Olfactory receptor OR14-34)
Q9NTU7	Cerebellin-4 (Cerebellin-like glycoprotein 1)
P02708	Acetylcholine receptor subunit alpha
P23141	Liver carboxylesterase 1 (Acyl-coenzyme A:cholesterol acyltransferase) (ACAT) (Brain carboxylesterase hBr1) (Carboxylesterase 1) (CE-1) (hCE-1) (EC 3.1.1.1) (Cholesteryl ester hydrolase) (CEH) (EC 3.1.1.13) (Cocaine carboxylesterase) (Egasyn) (HMSE) (Methylumbelliferyl-acetate deacetylase 1) (EC 3.1.1.56) (Monocyte/macrophage serine esterase) (Retinyl ester hydrolase) (REH) (Serine esterase 1) (T…
Q8NGP9	Olfactory receptor 5AR1 (Olfactory receptor OR11-209)
Q6UXN2	Trem-like transcript 4 protein (TLT-4) (Triggering receptor expressed on myeloid cells-like protein 4)
A0A0B4J244	T cell receptor alpha variable 3
Q8N119	Matrix metalloproteinase-21 (MMP-21) (EC 3.4.24.-)
P0C7N5	Olfactory receptor 8U9
Q5T4W7	Artemin (Enovin) (Neublastin)
P0C604	Olfactory receptor 4A8 (Olfactory receptor OR11-110)
Q92633	Lysophosphatidic acid receptor 1 (LPA receptor 1) (LPA-1) (Lysophosphatidic acid receptor Edg-2)
Q8NGE7	Olfactory receptor 9K2 (Olfactory receptor OR12-2)
O75356	Nucleoside diphosphate phosphatase ENTPD5 (EC 3.6.1.6) (CD39 antigen-like 4) (ER-UDPase) (Ectonucleoside triphosphate diphosphohydrolase 5) (NTPDase 5) (Guanosine-diphosphatase ENTPD5) (GDPase ENTPD5) (Inosine diphosphate phosphatase ENTPD5) (Nucleoside diphosphatase) (Uridine-diphosphatase ENTPD5) (UDPase ENTPD5)
Q9UNQ0	Broad substrate specificity ATP-binding cassette transporter ABCG2 (EC 7.6.2.2) (ATP-binding cassette sub-family G member 2) (Breast cancer resistance protein) (CDw338) (Mitoxantrone resistance-associated protein) (Placenta-specific ATP-binding cassette transporter) (Urate exporter) (CD antigen CD338)
P21926	CD9 antigen (5H9 antigen) (Cell growth-inhibiting gene 2 protein) (Leukocyte antigen MIC3) (Motility-related protein) (MRP-1) (Tetraspanin-29) (Tspan-29) (p24) (CD antigen CD9)
Q15825	Neuronal acetylcholine receptor subunit alpha-6
O43613	Orexin/Hypocretin receptor type 1 (Hypocretin receptor type 1) (Orexin receptor type 1) (Ox-1-R) (Ox1-R) (Ox1R)
Q8NFQ5	BPI fold-containing family B member 6 (Bactericidal/permeability-increasing protein-like 3)
Q9UM22	Mammalian ependymin-related protein 1 (MERP-1) (Upregulated in colorectal cancer gene 1 protein)
A6NL08	Olfactory receptor 6C75
Q8NGP2	Olfactory receptor 8J1 (Olfactory receptor OR11-183)
Q86SP6	Probable G-protein coupled receptor 149 (G-protein coupled receptor PGR10)
P05187	Alkaline phosphatase, placental type (EC 3.1.3.1) (Alkaline phosphatase Regan isozyme) (Placental alkaline phosphatase 1) (PLAP-1)
P41222	Prostaglandin-H2 D-isomerase (EC 5.3.99.2) (Beta-trace protein) (Cerebrin-28) (Glutathione-independent PGD synthase) (Lipocalin-type prostaglandin-D synthase) (L-PGDS) (Prostaglandin-D2 synthase) (PGD2 synthase) (PGDS) (PGDS2)
Q8NH92	Olfactory receptor 1S1 (Olfactory receptor OR11-232)
P0C7L1	Serine protease inhibitor Kazal-type 8
P30968	Gonadotropin-releasing hormone receptor (GnRH receptor) (GnRH-R)
O60911	Cathepsin L2 (EC 3.4.22.43) (Cathepsin U) (Cathepsin V)
Q8NGH9	Olfactory receptor 52E4 (Olfactory receptor OR11-55)
P14091	Cathepsin E (EC 3.4.23.34) [Cleaved into: Cathepsin E form I; Cathepsin E form II]
Q8NGZ2	Olfactory receptor 14K1 (Olfactory receptor 5AY1) (Olfactory receptor OR1-39)
O94956	Solute carrier organic anion transporter family member 2B1 (Organic anion transporter B) (OATP-B) (Organic anion transporter polypeptide-related protein 2) (OATP-RP2) (OATPRP2) (Organic anion transporting polypeptide 2B1) (OATP2B1) (Solute carrier family 21 member 9)
P20718	Granzyme H (EC 3.4.21.-) (CCP-X) (Cathepsin G-like 2) (CTSGL2) (Cytotoxic T-lymphocyte proteinase) (Cytotoxic serine protease C) (CSP-C)
A0A0B4J249	T cell receptor alpha variable 5
P25024	C-X-C chemokine receptor type 1 (CXC-R1) (CXCR-1) (CDw128a) (High affinity interleukin-8 receptor A) (IL-8R A) (IL-8 receptor type 1) (CD antigen CD181)
P10696	Alkaline phosphatase, germ cell type (EC 3.1.3.1) (ALP-1) (Alkaline phosphatase Nagao isozyme) (Alkaline phosphatase, placental-like) (Germ cell alkaline phosphatase) (GCAP) (Placental alkaline phosphatase-like) (PLAP-like)
A0A0B4J1U6	T cell receptor beta variable 9
Q6NW40	Repulsive guidance molecule B (DRG11-responsive axonal guidance and outgrowth of neurite) (DRAGON)
O43614	Orexin receptor type 2 (Ox-2-R) (Ox2-R) (Ox2R) (Hypocretin receptor type 2)
Q8NH49	Olfactory receptor 4X1 (Olfactory receptor OR11-104)
Q8NH06	Olfactory receptor 1P1 (Olfactory receptor 17-208) (OR17-208) (Olfactory receptor OR17-9)
Q8NGM1	Olfactory receptor 4C15 (Olfactory receptor OR11-127) (Olfactory receptor OR11-134)
P78334	Gamma-aminobutyric acid receptor subunit epsilon (GABA(A) receptor subunit epsilon)
Q8NGA0	Olfactory receptor 7G1 (Olfactory receptor 19-15) (OR19-15) (Olfactory receptor OR19-8)
P58181	Olfactory receptor 10A3 (HTPCRX12) (Olfactory receptor OR11-97)
Q68BL8	Olfactomedin-like protein 2B (Photomedin-2)
Q8NGT9	Olfactory receptor 2A1/2A42 (Olfactory receptor OR7-16) (Olfactory receptor OR7-19)
Q05940	Synaptic vesicular amine transporter (Monoamine transporter) (Solute carrier family 18 member 2) (Vesicular amine transporter 2) (VAT2)
Q8NGZ3	Olfactory receptor 13G1 (Olfactory receptor OR1-37)
Q8NGE1	Olfactory receptor 6C4 (Olfactory receptor OR12-10)
P03999	Short-wave-sensitive opsin 1 (Blue cone photoreceptor pigment) (Blue-sensitive opsin) (BOP)
O14804	Trace amine-associated receptor 5 (TaR-5) (Trace amine receptor 5) (hTaar5) (Putative neurotransmitter receptor)
Q9NSD7	Relaxin-3 receptor 1 (RLN3 receptor 1) (G protein-coupled receptor SALPR) (G-protein coupled receptor GPCR135) (Relaxin family peptide receptor 3) (Somatostatin- and angiotensin-like peptide receptor)
Q8NGR4	Olfactory receptor 5C1 (Olfactory receptor 5C2) (Olfactory receptor 9-F) (OR9-F)
Q9NS67	Probable G-protein coupled receptor 27 (Super conserved receptor expressed in brain 1)
Q9NPB9	Atypical chemokine receptor 4 (C-C chemokine receptor type 11) (C-C CKR-11) (CC-CKR-11) (CCR-11) (CC chemokine receptor-like 1) (CCRL1) (CCX CKR)
Q8NHA8	Putative olfactory receptor 1F12P (Hs6M1-35P)
P23946	Chymase (EC 3.4.21.39) (Alpha-chymase) (Mast cell protease I)
Q8NGG3	Olfactory receptor 5T3 (Olfactory receptor OR11-178)
P47972	Neuronal pentraxin-2 (NP2) (Neuronal pentraxin II) (NP-II)
P07510	Acetylcholine receptor subunit gamma
Q9UGF5	Olfactory receptor 14J1 (Hs6M1-28) (Olfactory receptor 5U1) (Olfactory receptor OR6-25)
Q9H2C8	Olfactory receptor 51V1 (Odorant receptor HOR3'beta1) (Olfactory receptor 51A12) (Olfactory receptor OR11-36)
P47890	Olfactory receptor 1G1 (Olfactory receptor 17-209) (OR17-209) (Olfactory receptor 1G2) (Olfactory receptor OR17-8)
Q96BQ1	Protein FAM3D
Q6IE38	Serine protease inhibitor Kazal-type 14
P22303	Acetylcholinesterase (AChE) (EC 3.1.1.7)
Q9H4A9	Dipeptidase 2 (EC 3.4.13.19)
Q6W5P4	Neuropeptide S receptor (G-protein coupled receptor 154) (G-protein coupled receptor PGR14) (G-protein coupled receptor for asthma susceptibility)
P04278	Sex hormone-binding globulin (SHBG) (Sex steroid-binding protein) (SBP) (Testis-specific androgen-binding protein) (ABP) (Testosterone-estradiol-binding globulin) (TeBG) (Testosterone-estrogen-binding globulin)
A0A0B4J265	T cell receptor alpha variable 26-2
Q13607	Olfactory receptor 2F1 (Olfactory receptor 2F3) (Olfactory receptor 2F4) (Olfactory receptor 2F5) (Olfactory receptor-like protein OLF3)
Q9HB89	Neuromedin-U receptor 1 (NMU-R1) (G-protein coupled receptor 66) (G-protein coupled receptor FM-3)
P25101	Endothelin-1 receptor (Endothelin receptor type A) (ET-A) (ETA-R) (hET-AR)
O76099	Olfactory receptor 7C1 (Olfactory receptor 7C4) (Olfactory receptor OR19-16) (Olfactory receptor TPCR86)
Q8NGH8	Olfactory receptor 56A4 (Olfactory receptor OR11-49)
Q8WX77	Insulin-like growth factor-binding protein-like 1 (IGFBP-related protein 10) (Insulin-like growth factor-binding-related protein 4) (IGFBP-rP4)
P01127	Platelet-derived growth factor subunit B (PDGF subunit B) (PDGF-2) (Platelet-derived growth factor B chain) (Platelet-derived growth factor beta polypeptide) (Proto-oncogene c-Sis) (Becaplermin)
A0A1B0GX68	T cell receptor beta variable 2
Q9GZK4	Olfactory receptor 2H1 (Hs6M1-16) (OLFR42A-9004.14/9026.2) (Olfactory receptor 2H6) (Olfactory receptor 2H8) (Olfactory receptor 6-2) (OR6-2) (Olfactory receptor OR6-32)
Q8TDD5	Mucolipin-3 (Transient receptor potential channel mucolipin 3) (TRPML3)
A0A1B0GVH4	Serine protease-like protein 51
O95069	Potassium channel subfamily K member 2 (Outward rectifying potassium channel protein TREK-1) (TREK-1 K(+) channel subunit) (Two pore domain potassium channel TREK-1) (Two pore potassium channel TPKC1)
Q8NG83	Olfactory receptor 2M3 (Olfactory receptor 2M6) (Olfactory receptor OR1-54)
Q8N3Z0	Inactive serine protease 35
Q9H306	Matrix metalloproteinase-27 (MMP-27) (EC 3.4.24.-)
Q9UN88	Gamma-aminobutyric acid receptor subunit theta (GABA(A) receptor subunit theta)
P05090	Apolipoprotein D (Apo-D) (ApoD)
Q9H344	Olfactory receptor 51I2 (Odorant receptor HOR5'beta12) (Olfactory receptor OR11-38)
A0A0A6YYK6	T cell receptor alpha variable 16
Q6UWY5	Olfactomedin-like protein 1
Q9BVH7	Alpha-N-acetylgalactosaminide alpha-2,6-sialyltransferase 5 (EC 2.4.99.-) (GD1 alpha synthase) (GalNAc alpha-2,6-sialyltransferase V) (ST6GalNAc V) (ST6GalNAcV) (Sialyltransferase 7E) (SIAT7-E)
Q8NH50	Olfactory receptor 8K5 (Olfactory receptor OR11-174)
A0A0B4J279	T cell receptor alpha variable 21
Q92485	Acid sphingomyelinase-like phosphodiesterase 3b (ASM-like phosphodiesterase 3b) (EC 3.1.4.-)
O43827	Angiopoietin-related protein 7 (Angiopoietin-like factor) (Angiopoietin-like protein 7) (Cornea-derived transcript 6 protein)
A0A0B4J275	T cell receptor alpha variable 17
O95222	Olfactory receptor 6A2 (Olfactory receptor 11-55) (OR11-55) (Olfactory receptor 6A1) (Olfactory receptor OR11-83) (hP2 olfactory receptor)
Q6IF36	Putative olfactory receptor 8G2 (Olfactory receptor 8G4) (Olfactory receptor OR11-292) (Olfactory receptor TPCR120)
O00180	Potassium channel subfamily K member 1 (Inward rectifying potassium channel protein TWIK-1) (Potassium channel K2P1) (Potassium channel KCNO1)
P52961	GPI-linked NAD(P)(+)--arginine ADP-ribosyltransferase 1 (EC 2.4.2.31) (ADP-ribosyltransferase C2 and C3 toxin-like 1) (ARTC1) (Mono(ADP-ribosyl)transferase 1) (CD antigen CD296)
Q8NGJ6	Olfactory receptor 51A4
Q8IZT8	Heparan sulfate glucosamine 3-O-sulfotransferase 5 (EC 2.8.2.23) (Heparan sulfate D-glucosaminyl 3-O-sulfotransferase 5) (3-OST-5) (Heparan sulfate 3-O-sulfotransferase 5) (h3-OST-5)
O14718	Visual pigment-like receptor peropsin
P30939	5-hydroxytryptamine receptor 1F (5-HT-1F) (5-HT1F) (Serotonin receptor 1F)
Q15077	P2Y purinoceptor 6 (P2Y6)
A0A0C4DH30	Probable non-functional immunoglobulin heavy variable 3-16
Q8IWL1	Pulmonary surfactant-associated protein A2 (PSP-A) (PSPA) (SP-A) (SP-A2) (35 kDa pulmonary surfactant-associated protein) (Alveolar proteinosis protein) (Collectin-5)
Q8NH79	Olfactory receptor 6X1 (Olfactory receptor OR11-270)
A0A0B4J268	T cell receptor alpha variable 4
A0A0B4J272	T cell receptor alpha variable 24
Q8NGF8	Olfactory receptor 4B1 (OST208) (Olfactory receptor OR11-106)
P19827	Inter-alpha-trypsin inhibitor heavy chain H1 (ITI heavy chain H1) (ITI-HC1) (Inter-alpha-inhibitor heavy chain 1) (Inter-alpha-trypsin inhibitor complex component III) (Serum-derived hyaluronan-associated protein) (SHAP)
Q8NH57	Olfactory receptor 52P1
Q5W188	Putative cystatin-9-like protein CST9LP1 (Cystatin-9-like pseudogene 1)
Q9UI42	Carboxypeptidase A4 (EC 3.4.17.-) (Carboxypeptidase A3)
P10636	Microtubule-associated protein tau (Neurofibrillary tangle protein) (Paired helical filament-tau) (PHF-tau)
Q8NH10	Olfactory receptor 8U1
Q9NYM4	G-protein coupled receptor 83 (G-protein coupled receptor 72)
Q05901	Neuronal acetylcholine receptor subunit beta-3
P45452	Collagenase 3 (EC 3.4.24.-) (Matrix metalloproteinase-13) (MMP-13)
Q15818	Neuronal pentraxin-1 (NP1) (Neuronal pentraxin I) (NP-I)
O43869	Olfactory receptor 2T1 (Olfactory receptor 1-25) (OR1-25) (Olfactory receptor OR1-61)
Q9NQ40	Solute carrier family 52, riboflavin transporter, member 3 (Riboflavin transporter 2) (hRFT2)
P39900	Macrophage metalloelastase (MME) (EC 3.4.24.65) (Macrophage elastase) (ME) (hME) (Matrix metalloproteinase-12) (MMP-12)
Q8NGP0	Olfactory receptor 4C13 (Olfactory receptor OR11-260)
Q8NGT7	Olfactory receptor 2A12 (Olfactory receptor OR7-10)
Q9GZQ4	Neuromedin-U receptor 2 (NMU-R2) (G-protein coupled receptor FM-4) (G-protein coupled receptor TGR-1)
Q8NGZ6	Olfactory receptor 6F1 (Olfactory receptor OR1-38)
Q9P1Q5	Olfactory receptor 1A1 (Olfactory receptor 17-7) (OR17-7) (Olfactory receptor OR17-11)
A0A0C4DH35	Probable non-functional immunoglobulin heavy variable 3-35
P49682	C-X-C chemokine receptor type 3 (CXC-R3) (CXCR-3) (CKR-L2) (G protein-coupled receptor 9) (Interferon-inducible protein 10 receptor) (IP-10 receptor) (CD antigen CD183)
Q06432	Voltage-dependent calcium channel gamma-1 subunit (Dihydropyridine-sensitive L-type, skeletal muscle calcium channel subunit gamma)
Q1HG44	Dual oxidase maturation factor 2 (Dual oxidase activator 2)
Q8NGL1	Olfactory receptor 5D18 (Olfactory receptor OR11-143) (Olfactory receptor OR11-152)
O75311	Glycine receptor subunit alpha-3
P13686	Tartrate-resistant acid phosphatase type 5 (TR-AP) (EC 3.1.3.2) (Tartrate-resistant acid ATPase) (TrATPase) (Type 5 acid phosphatase)
O76096	Cystatin-F (Cystatin-7) (Cystatin-like metastasis-associated protein) (CMAP) (Leukocystatin)
Q6PEW0	Inactive serine protease 54 (Cancer/testis antigen 67) (CT67) (Plasma kallikrein-like protein 4)
Q9BY76	Angiopoietin-related protein 4 (Angiopoietin-like protein 4) (Hepatic fibrinogen/angiopoietin-related protein) (HFARP) [Cleaved into: ANGPTL4 N-terminal chain; ANGPTL4 C-terminal chain]
Q8NGP6	Olfactory receptor 5M8 (Olfactory receptor OR11-194)
P04001	Medium-wave-sensitive opsin 1 (Green cone photoreceptor pigment) (Green-sensitive opsin) (GOP)
Q8NGJ3	Olfactory receptor 52E1
Q8NG76	Olfactory receptor 2T33 (Olfactory receptor OR1-56)
O00748	Cocaine esterase (EC 3.1.1.84) (Carboxylesterase 2) (CE-2) (hCE-2) (EC 3.1.1.1) (Methylumbelliferyl-acetate deacetylase 2) (EC 3.1.1.56)
Q8WXI8	C-type lectin domain family 4 member D (C-type lectin superfamily member 8) (C-type lectin-like receptor 6) (CLEC-6) (Dendritic cell-associated C-type lectin 3) (DC-associated C-type lectin 3) (Dectin-3) (CD antigen CD368)
A0A539	T cell receptor beta variable 4-2
Q6U736	Opsin-5 (G-protein coupled receptor 136) (G-protein coupled receptor PGR12) (Neuropsin) (Transmembrane protein 13)
P01189	Pro-opiomelanocortin (POMC) (Corticotropin-lipotropin) [Cleaved into: NPP; Melanotropin gamma (Gamma-MSH); Potential peptide; Corticotropin (Adrenocorticotropic hormone) (ACTH); Melanocyte-stimulating hormone alpha (Alpha-MSH) (Melanotropin alpha); Corticotropin-like intermediary peptide (CLIP); Lipotropin beta (Beta-LPH); Lipotropin gamma (Gamma-LPH); Melanocyte-stimulating hormone beta (Beta-MS…
Q9NRJ3	C-C motif chemokine 28 (Mucosae-associated epithelial chemokine) (MEC) (Protein CCK1) (Small-inducible cytokine A28)
Q96RI8	Trace amine-associated receptor 6 (TaR-6) (Trace amine receptor 6) (Trace amine receptor 4) (TaR-4)
Q02643	Growth hormone-releasing hormone receptor (GHRH receptor) (Growth hormone-releasing factor receptor) (GRF receptor) (GRFR)
P23560	Brain-derived neurotrophic factor (BDNF) (Abrineurin) [Cleaved into: BDNF precursor form (ProBDNF)]
Q9H112	Cystatin-11
P48546	Gastric inhibitory polypeptide receptor (GIP-R) (Glucose-dependent insulinotropic polypeptide receptor)
Q9H205	Olfactory receptor 2AG1 (HT3) (Olfactory receptor 2AG3) (Olfactory receptor OR11-79)
P20774	Mimecan (Osteoglycin) (Osteoinductive factor) (OIF)
P41595	5-hydroxytryptamine receptor 2B (5-HT-2B) (5-HT2B) (Serotonin receptor 2B)
P21917	D(4) dopamine receptor (D(2C) dopamine receptor) (Dopamine D4 receptor)
Q8NGI4	Olfactory receptor 4D11
P41143	Delta-type opioid receptor (D-OR-1) (DOR-1)

## Sheet: 1-3 TM_SS
Uniprot Accession	Protein name
P01019	Angiotensinogen (Serpin A8) [Cleaved into: Angiotensin-1 (Angiotensin 1-10) (Angiotensin I) (Ang I); Angiotensin-2 (Angiotensin 1-8) (Angiotensin II) (Ang II); Angiotensin-3 (Angiotensin 2-8) (Angiotensin III) (Ang III) (Des-Asp[1]-angiotensin II); Angiotensin-4 (Angiotensin 3-8) (Angiotensin IV) (Ang IV); Angiotensin 1-9; Angiotensin 1-7; Angiotensin 1-5; Angiotensin 1-4]
P11117	Lysosomal acid phosphatase (LAP) (EC 3.1.3.2)
Q13291	Signaling lymphocytic activation molecule (CDw150) (IPO-3) (SLAM family member 1) (CD antigen CD150)
P07949	Proto-oncogene tyrosine-protein kinase receptor Ret (EC 2.7.10.1) (Cadherin family member 12) (Proto-oncogene c-Ret) [Cleaved into: Soluble RET kinase fragment; Extracellular cell-membrane anchored RET cadherin 120 kDa fragment]
P12319	High affinity immunoglobulin epsilon receptor subunit alpha (Fc-epsilon RI-alpha) (FcERI) (IgE Fc receptor subunit alpha)
Q6IA17	Single Ig IL-1-related receptor (Single Ig IL-1R-related molecule) (Single immunoglobulin domain-containing IL1R-related protein) (Toll/interleukin-1 receptor 8) (TIR8)
Q8N441	Fibroblast growth factor receptor-like 1 (FGF receptor-like protein 1) (FGF homologous factor receptor) (FGFR-like protein) (Fibroblast growth factor receptor 5) (FGFR-5)
Q9NS62	Thrombospondin type-1 domain-containing protein 1 (Transmembrane molecule with thrombospondin module)
P52848	Bifunctional heparan sulfate N-deacetylase/N-sulfotransferase 1 (Glucosaminyl N-deacetylase/N-sulfotransferase 1) (NDST-1) (N-heparan sulfate sulfotransferase 1) (N-HSST 1) ([Heparan sulfate]-glucosamine N-sulfotransferase 1) (HSNST 1) [Includes: Heparan sulfate N-deacetylase 1 (EC 3.5.1.-); Heparan sulfate N-sulfotransferase 1 (EC 2.8.2.8)]
Q9BTN0	Leucine-rich repeat and fibronectin type-III domain-containing protein 3 (Synaptic adhesion-like molecule 4)
O95803	Bifunctional heparan sulfate N-deacetylase/N-sulfotransferase 3 (Glucosaminyl N-deacetylase/N-sulfotransferase 3) (NDST-3) (hNDST-3) (N-heparan sulfate sulfotransferase 3) (N-HSST 3) [Includes: Heparan sulfate N-deacetylase NDST3 (EC 3.-.-.-); [heparan sulfate]-glucosamine N-sulfotransferase NDST3 (EC 2.8.2.8)]
Q5KU26	Collectin-12 (Collectin placenta protein 1) (CL-P1) (hCL-P1) (Nurse cell scavenger receptor 2) (Scavenger receptor class A member 4) (Scavenger receptor with C-type lectin)
P43632	Killer cell immunoglobulin-like receptor 2DS4 (CD158 antigen-like family member I) (Natural killer-associated transcript 8) (NKAT-8) (P58 natural killer cell receptor clones CL-39/CL-17) (p58 NK receptor CL-39/CL-17) (CD antigen CD158i)
P08195	Amino acid transporter heavy chain SLC3A2 (4F2 cell-surface antigen heavy chain) (4F2hc) (4F2 heavy chain antigen) (Lymphocyte activation antigen 4F2 large subunit) (Solute carrier family 3 member 2) (CD antigen CD98)
P12314	High affinity immunoglobulin gamma Fc receptor I (IgG Fc receptor I) (Fc-gamma RI) (FcRI) (Fc-gamma RIA) (FcgammaRIa) (CD antigen CD64)
Q8WVV5	Butyrophilin subfamily 2 member A2
Q92186	Alpha-2,8-sialyltransferase 8B (EC 2.4.99.-) (Sialyltransferase 8B) (SIAT8-B) (Sialyltransferase St8Sia II) (ST8SiaII) (Sialyltransferase X) (STX)
Q9UN74	Protocadherin alpha-4 (PCDH-alpha-4)
A8MVW5	HEPACAM family member 2 (Mitotic kinetics regulator)
Q9P1W8	Signal-regulatory protein gamma (SIRP-gamma) (CD172 antigen-like family member B) (Signal-regulatory protein beta-2) (SIRP-b2) (SIRP-beta-2) (CD antigen CD172g)
O60512	Beta-1,4-galactosyltransferase 3 (Beta-1,4-GalTase 3) (Beta4Gal-T3) (b4Gal-T3) (EC 2.4.1.-) (Beta-N-acetylglucosaminyl-glycolipid beta-1,4-galactosyltransferase) (Beta-N-acetylglucosaminylglycopeptide beta-1,4-galactosyltransferase) (EC 2.4.1.38) (N-acetyllactosamine synthase) (EC 2.4.1.90) (Nal synthase) (Neolactotriaosylceramide beta-1,4-galactosyltransferase) (EC 2.4.1.275) (UDP-Gal:beta-GlcNA…
Q9NR71	Neutral ceramidase (N-CDase) (NCDase) (EC 3.5.1.-) (EC 3.5.1.23) (Acylsphingosine deacylase 2) (BCDase) (LCDase) (hCD) (N-acylsphingosine amidohydrolase 2) (Non-lysosomal ceramidase) [Cleaved into: Neutral ceramidase soluble form]
P0C6S8	Leucine-rich repeat and immunoglobulin-like domain-containing nogo receptor-interacting protein 3 (Leucine-rich repeat neuronal protein 2) (Leucine-rich repeat neuronal protein 6B)
Q9NZS2	Killer cell lectin-like receptor subfamily F member 1 (Lectin-like receptor F1) (Activating coreceptor NKp80) (C-type lectin domain family 5 member C)
Q8IU57	Interferon lambda receptor 1 (IFN-lambda receptor 1) (IFN-lambda-R1) (Cytokine receptor class-II member 12) (Cytokine receptor family 2 member 12) (CRF2-12) (Interleukin-28 receptor subunit alpha) (IL-28 receptor subunit alpha) (IL-28R-alpha) (IL-28RA) (Likely interleukin or cytokine receptor 2) (LICR2)
P54289	Voltage-dependent calcium channel subunit alpha-2/delta-1 (Voltage-gated calcium channel subunit alpha-2/delta-1) [Cleaved into: Voltage-dependent calcium channel subunit alpha-2-1; Voltage-dependent calcium channel subunit delta-1]
P15813	Antigen-presenting glycoprotein CD1d (R3G1) (CD antigen CD1d)
P42262	Glutamate receptor 2 (GluR-2) (AMPA-selective glutamate receptor 2) (GluR-B) (GluR-K2) (Glutamate receptor ionotropic, AMPA 2) (GluA2)
O43286	Beta-1,4-galactosyltransferase 5 (Beta-1,4-GalTase 5) (Beta4Gal-T5) (b4Gal-T5) (EC 2.4.1.-) (Beta-1,4-GalT II) (Glucosylceramide beta-1,4-galactosyltransferase) (EC 2.4.1.274) (Lactosylceramide synthase) (LacCer synthase) (UDP-Gal:beta-GlcNAc beta-1,4-galactosyltransferase 5) (UDP-galactose:beta-N-acetylglucosamine beta-1,4-galactosyltransferase 5)
P22607	Fibroblast growth factor receptor 3 (FGFR-3) (EC 2.7.10.1) (CD antigen CD333)
Q8WZ75	Roundabout homolog 4 (Magic roundabout)
P23471	Receptor-type tyrosine-protein phosphatase zeta (R-PTP-zeta) (EC 3.1.3.48) (Protein-tyrosine phosphatase receptor type Z polypeptide 1) (Protein-tyrosine phosphatase receptor type Z polypeptide 2) (R-PTP-zeta-2)
P15151	Poliovirus receptor (Nectin-like protein 5) (NECL-5) (CD antigen CD155)
Q11201	CMP-N-acetylneuraminate-beta-galactosamide-alpha-2,3-sialyltransferase 1 (Alpha 2,3-ST 1) (Beta-galactoside alpha-2,3-sialyltransferase 1) (EC 2.4.3.4) (Gal-NAc6S) (Gal-beta-1,3-GalNAc-alpha-2,3-sialyltransferase) (Monosialoganglioside sialyltransferase) (EC 2.4.3.2) (SIATFL) (ST3Gal I) (ST3GalI) (ST3GalA.1) (ST3O) (Sialyltransferase 4A) (SIAT4-A)
Q12836	Zona pellucida sperm-binding protein 4 (Zona pellucida glycoprotein 4) (Zp-4) (Zona pellucida protein B) [Cleaved into: Processed zona pellucida sperm-binding protein 4]
O60603	Toll-like receptor 2 (Toll/interleukin-1 receptor-like protein 4) (CD antigen CD282)
Q12866	Tyrosine-protein kinase Mer (EC 2.7.10.1) (Proto-oncogene c-Mer) (Receptor tyrosine kinase MerTK)
Q13651	Interleukin-10 receptor subunit alpha (IL-10 receptor subunit alpha) (IL-10R subunit alpha) (IL-10RA) (CDw210a) (Interleukin-10 receptor subunit 1) (IL-10R subunit 1) (IL-10R1) (CD antigen CD210)
P06126	T-cell surface glycoprotein CD1a (T-cell surface antigen T6/Leu-6) (hTa1 thymocyte antigen) (CD antigen CD1a)
Q15762	CD226 antigen (DNAX accessory molecule 1) (DNAM-1) (CD antigen CD226)
P08637	Low affinity immunoglobulin gamma Fc region receptor III-A (IgG Fc receptor III-A) (CD16-II) (CD16a antigen) (Fc-gamma RIII-alpha) (Fc-gamma RIII) (Fc-gamma RIIIa) (FcRIII) (FcRIIIa) (FcgammaRIIIA) (FcR-10) (IgG Fc receptor III-2) (CD antigen CD16a)
P16070	CD44 antigen (CDw44) (Epican) (Extracellular matrix receptor III) (ECMR-III) (GP90 lymphocyte homing/adhesion receptor) (HUTCH-I) (Heparan sulfate proteoglycan) (Hermes antigen) (Hyaluronate receptor) (Phagocytic glycoprotein 1) (PGP-1) (Phagocytic glycoprotein I) (PGP-I) (CD antigen CD44)
Q13003	Glutamate receptor ionotropic, kainate 3 (GluK3) (Excitatory amino acid receptor 5) (EAA5) (Glutamate receptor 7) (GluR-7) (GluR7)
Q14118	Dystroglycan 1 (Dystroglycan) (Dystrophin-associated glycoprotein 1) [Cleaved into: Alpha-dystroglycan (Alpha-DG); Beta-dystroglycan (Beta-DG)]
Q9UBV2	Protein sel-1 homolog 1 (Suppressor of lin-12-like protein 1) (Sel-1L)
P29016	T-cell surface glycoprotein CD1b (CD antigen CD1b)
Q6UY18	Leucine-rich repeat and immunoglobulin-like domain-containing nogo receptor-interacting protein 4 (Leucine-rich repeat neuronal protein 6D)
Q16832	Discoidin domain-containing receptor 2 (Discoidin domain receptor 2) (EC 2.7.10.1) (CD167 antigen-like family member B) (Discoidin domain-containing receptor tyrosine kinase 2) (Neurotrophic tyrosine kinase, receptor-related 3) (Receptor protein-tyrosine kinase TKT) (Tyrosine-protein kinase TYRO10) (CD antigen CD167b)
Q08334	Interleukin-10 receptor subunit beta (IL-10 receptor subunit beta) (IL-10R subunit beta) (IL-10RB) (Cytokine receptor class-II member 4) (Cytokine receptor family 2 member 4) (CRF2-4) (Interleukin-10 receptor subunit 2) (IL-10R subunit 2) (IL-10R2) (CD antigen CDw210b)
O75015	Low affinity immunoglobulin gamma Fc region receptor III-B (Fc-gamma RIII-beta) (CD16-I) (Fc-gamma RIII) (Fc-gamma RIIIb) (FcRIII) (FcRIIIb) (FcR-10) (IgG Fc receptor III-1) (CD antigen CD16b)
Q8IW00	V-set and transmembrane domain-containing protein 4 [Cleaved into: Peptide Lv]
Q15116	Programmed cell death protein 1 (Protein PD-1) (hPD-1) (CD antigen CD279)
Q9BQ51	Programmed cell death 1 ligand 2 (PD-1 ligand 2) (PD-L2) (PDCD1 ligand 2) (Programmed death ligand 2) (Butyrophilin B7-DC) (B7-DC) (CD antigen CD273)
P29323	Ephrin type-B receptor 2 (EC 2.7.10.1) (Developmentally-regulated Eph-related tyrosine kinase) (ELK-related tyrosine kinase) (EPH tyrosine kinase 3) (EPH-like kinase 5) (EK5) (hEK5) (Renal carcinoma antigen NY-REN-47) (Tyrosine-protein kinase TYRO5) (Tyrosine-protein kinase receptor EPH-3) [Cleaved into: EphB2/CTF1; EphB2/CTF2]
P20138	Myeloid cell surface antigen CD33 (Sialic acid-binding Ig-like lectin 3) (Siglec-3) (gp67) (CD antigen CD33)
O14522	Receptor-type tyrosine-protein phosphatase T (R-PTP-T) (EC 3.1.3.48) (Receptor-type tyrosine-protein phosphatase rho) (RPTP-rho)
Q9HBE5	Interleukin-21 receptor (IL-21 receptor) (IL-21R) (Novel interleukin receptor) (CD antigen CD360)
Q7L985	Leucine-rich repeat and immunoglobulin-like domain-containing nogo receptor-interacting protein 2 (Leucine-rich repeat neuronal protein 3) (Leucine-rich repeat neuronal protein 6C)
O75121	Microfibrillar-associated protein 3-like (Testis development protein NYD-SP9)
P42261	Glutamate receptor 1 (GluR-1) (AMPA-selective glutamate receptor 1) (GluR-A) (GluR-K1) (Glutamate receptor ionotropic, AMPA 1) (GluA1)
Q96DU3	SLAM family member 6 (Activating NK receptor) (NK-T-B-antigen) (NTB-A) (CD antigen CD352)
Q9H5V8	CUB domain-containing protein 1 (Membrane glycoprotein gp140) (Subtractive immunization M plus HEp3-associated 135 kDa protein) (SIMA135) (Transmembrane and associated with src kinases) (CD antigen CD318)
O75106	Retina-specific copper amine oxidase (RAO) (EC 1.4.3.21) (Amine oxidase [copper-containing]) (Semicarbazide-sensitive amine oxidase) (SSAO)
P16871	Interleukin-7 receptor subunit alpha (IL-7 receptor subunit alpha) (IL-7R subunit alpha) (IL-7R-alpha) (IL-7RA) (CDw127) (CD antigen CD127)
P43626	Killer cell immunoglobulin-like receptor 2DL1 (CD158 antigen-like family member A) (Natural killer-associated transcript 1) (NKAT-1) (p58 natural killer cell receptor clones CL-42/47.11) (p58 NK receptor CL-42/47.11) (p58.1 MHC class-I-specific NK receptor) (CD antigen CD158a)
Q9UNN8	Endothelial protein C receptor (Activated protein C receptor) (APC receptor) (Endothelial cell protein C receptor) (CD antigen CD201)
P14415	Sodium/potassium-transporting ATPase subunit beta-2 (Adhesion molecule in glia) (AMOG) (Sodium/potassium-dependent ATPase subunit beta-2)
Q9UQQ1	Aminopeptidase NAALADL1 (EC 3.4.11.-) (100 kDa ileum brush border membrane protein) (I100) (Ileal dipeptidylpeptidase) (N-acetylated-alpha-linked acidic dipeptidase-like protein) (NAALADase L)
Q96NI6	Leucine-rich repeat and fibronectin type-III domain-containing protein 5
P31997	Carcinoembryonic antigen-related cell adhesion molecule 8 (CD67 antigen) (Carcinoembryonic antigen CGM6) (Non-specific cross-reacting antigen NCA-95) (CD antigen CD66b)
P32971	Tumor necrosis factor ligand superfamily member 8 (CD30 ligand) (CD30-L) (CD antigen CD153)
Q86YD3	Transmembrane protein 25
Q14CZ8	Hepatic and glial cell adhesion molecule (glialCAM) (Hepatocyte cell adhesion molecule) (Protein hepaCAM)
P19256	Lymphocyte function-associated antigen 3 (Ag3) (Surface glycoprotein LFA-3) (CD antigen CD58)
Q9Y286	Sialic acid-binding Ig-like lectin 7 (Siglec-7) (Adhesion inhibitory receptor molecule 1) (AIRM-1) (CDw328) (D-siglec) (QA79 membrane protein) (p75) (CD antigen CD328)
O75325	Leucine-rich repeat neuronal protein 2 (Glioma amplified on chromosome 1 protein) (Leucine-rich repeat neuronal protein 5)
P12830	Cadherin-1 (CAM 120/80) (Epithelial cadherin) (E-cadherin) (Uvomorulin) (CD antigen CD324) [Cleaved into: E-Cad/CTF1; E-Cad/CTF2; E-Cad/CTF3]
Q9UQV4	Lysosome-associated membrane glycoprotein 3 (LAMP-3) (Lysosomal-associated membrane protein 3) (DC-lysosome-associated membrane glycoprotein) (DC LAMP) (Protein TSC403) (CD antigen CD208)
Q92185	Alpha-N-acetylneuraminide alpha-2,8-sialyltransferase (EC 2.4.3.8) (Alpha-2,8-sialyltransferase 8A) (Ganglioside GD3 synthase) (Ganglioside GT3 synthase) (Sialyltransferase 8A) (SIAT8-A) (Sialyltransferase St8Sia I) (ST8SiaI)
Q9UHF4	Interleukin-20 receptor subunit alpha (IL-20 receptor subunit alpha) (IL-20R-alpha) (IL-20RA) (Cytokine receptor class-II member 8) (Cytokine receptor family 2 member 8) (CRF2-8) (IL-20R1) (ZcytoR7)
Q16853	Membrane primary amine oxidase (EC 1.4.3.21) (Copper amine oxidase) (HPAO) (Semicarbazide-sensitive amine oxidase) (SSAO) (Vascular adhesion protein 1) (VAP-1)
Q14954	Killer cell immunoglobulin-like receptor 2DS1 (CD158 antigen-like family member H) (MHC class I NK cell receptor Eb6 ActI) (CD antigen CD158h)
Q9Y639	Neuroplastin (Stromal cell-derived receptor 1) (SDR-1)
P16066	Atrial natriuretic peptide receptor 1 (EC 4.6.1.2) (Atrial natriuretic peptide receptor type A) (ANP-A) (ANPR-A) (NPR-A) (Guanylate cyclase A) (GC-A)
P56817	Beta-secretase 1 (EC 3.4.23.46) (Aspartyl protease 2) (ASP2) (Asp 2) (Beta-site amyloid precursor protein cleaving enzyme 1) (Beta-site APP cleaving enzyme 1) (Memapsin-2) (Membrane-associated aspartic protease 2)
P09326	CD48 antigen (B-lymphocyte activation marker BLAST-1) (BCM1 surface antigen) (Leukocyte antigen MEM-102) (SLAM family member 2) (SLAMF2) (Signaling lymphocytic activation molecule 2) (TCT.1) (CD antigen CD48)
Q9H3R1	Bifunctional heparan sulfate N-deacetylase/N-sulfotransferase 4 (EC 2.8.2.8) (Glucosaminyl N-deacetylase/N-sulfotransferase 4) (NDST-4) (N-heparan sulfate sulfotransferase 4) (N-HSST 4) [Includes: Heparan sulfate N-deacetylase 4 (EC 3.-.-.-); Heparan sulfate N-sulfotransferase 4 (EC 2.8.2.-)]
P48551	Interferon alpha/beta receptor 2 (IFN-R-2) (IFN-alpha binding protein) (IFN-alpha/beta receptor 2) (Interferon alpha binding protein) (Type I interferon receptor 2)
Q9Y5E9	Protocadherin beta-14 (PCDH-beta-14)
Q96KV6	Putative butyrophilin subfamily 2 member A3
P13688	Carcinoembryonic antigen-related cell adhesion molecule 1 (Biliary glycoprotein 1) (BGP-1) (CD antigen CD66a)
P78324	Tyrosine-protein phosphatase non-receptor type substrate 1 (SHP substrate 1) (SHPS-1) (Brain Ig-like molecule with tyrosine-based activation motifs) (Bit) (CD172 antigen-like family member A) (Inhibitory receptor SHPS-1) (Macrophage fusion receptor) (MyD-1 antigen) (Signal-regulatory protein alpha-1) (Sirp-alpha-1) (Signal-regulatory protein alpha-2) (Sirp-alpha-2) (Signal-regulatory protein alph…
Q9NP60	X-linked interleukin-1 receptor accessory protein-like 2 (IL-1 receptor accessory protein-like 2) (IL-1-RAPL-2) (IL-1RAPL-2) (IL1RAPL-2) (EC 3.2.2.6) (IL1RAPL-2-related protein) (Interleukin-1 receptor 9) (IL-1R-9) (IL-1R9) (Three immunoglobulin domain-containing IL-1 receptor-related 1) (TIGIRR-1)
Q7Z6M3	Allergin-1 (Allergy inhibitory receptor 1) (Mast cell antigen 32) (MCA-32) (Mast cell immunoglobulin-like receptor 1)
Q9UKN1	Mucin-12 (MUC-12) (Mucin-11) (MUC-11)
P16671	Platelet glycoprotein 4 (Fatty acid translocase) (FAT) (Glycoprotein IIIb) (GPIIIB) (Leukocyte differentiation antigen CD36) (PAS IV) (PAS-4) (Platelet collagen receptor) (Platelet glycoprotein IV) (GPIV) (Thrombospondin receptor) (CD antigen CD36)
Q9HC73	Cytokine receptor-like factor 2 (Cytokine receptor-like 2) (IL-XR) (Thymic stromal lymphopoietin protein receptor) (TSLP receptor)
Q9NY25	C-type lectin domain family 5 member A (C-type lectin superfamily member 5) (Myeloid DAP12-associating lectin 1) (MDL-1)
P29017	T-cell surface glycoprotein CD1c (CD antigen CD1c)
Q9Y278	Heparan sulfate glucosamine 3-O-sulfotransferase 2 (EC 2.8.2.29) (Heparan sulfate D-glucosaminyl 3-O-sulfotransferase 2) (3-OST-2) (Heparan sulfate 3-O-sulfotransferase 2) (h3-OST-2)
Q14392	Transforming growth factor beta activator LRRC32 (Garpin) (Glycoprotein A repetitions predominant) (GARP) (Leucine-rich repeat-containing protein 32)
Q13002	Glutamate receptor ionotropic, kainate 2 (GluK2) (Excitatory amino acid receptor 4) (EAA4) (Glutamate receptor 6) (GluR-6) (GluR6)
P22455	Fibroblast growth factor receptor 4 (FGFR-4) (EC 2.7.10.1) (CD antigen CD334)
P24071	Immunoglobulin alpha Fc receptor (IgA Fc receptor) (CD antigen CD89)
Q685J3	Mucin-17 (MUC-17) (Small intestinal mucin-3) (MUC-3)
Q9NQS3	Nectin-3 (CDw113) (Nectin cell adhesion molecule 3) (Poliovirus receptor-related protein 3) (CD antigen CD113)
P48058	Glutamate receptor 4 (GluR-4) (GluR4) (AMPA-selective glutamate receptor 4) (GluR-D) (Glutamate receptor ionotropic, AMPA 4) (GluA4)
P15391	B-lymphocyte antigen CD19 (B-lymphocyte surface antigen B4) (Differentiation antigen CD19) (T-cell surface antigen Leu-12) (CD antigen CD19)
Q9NQ25	SLAM family member 7 (CD2 subset 1) (CD2-like receptor-activating cytotoxic cells) (CRACC) (Membrane protein FOAP-12) (Novel Ly9) (Protein 19A) (CD antigen CD319)
Q9Y6X5	Bis(5'-adenosyl)-triphosphatase ENPP4 (EC 3.6.1.29) (AP3A hydrolase) (AP3Aase) (Ectonucleotide pyrophosphatase/phosphodiesterase family member 4) (E-NPP 4) (NPP-4)
Q14108	Lysosome membrane protein 2 (85 kDa lysosomal membrane sialoglycoprotein) (LGP85) (CD36 antigen-like 2) (Lysosome membrane protein II) (LIMP II) (Scavenger receptor class B member 2) (CD antigen CD36)
Q9BYF1	Angiotensin-converting enzyme 2 (EC 3.4.17.23) (Angiotensin-converting enzyme homolog) (ACEH) (Angiotensin-converting enzyme-related carboxypeptidase) (ACE-related carboxypeptidase) (EC 3.4.17.-) (Metalloprotease MPROT15) [Cleaved into: Processed angiotensin-converting enzyme 2]
P11362	Fibroblast growth factor receptor 1 (FGFR-1) (EC 2.7.10.1) (Basic fibroblast growth factor receptor 1) (BFGFR) (bFGF-R-1) (Fms-like tyrosine kinase 2) (FLT-2) (N-sam) (Proto-oncogene c-Fgr) (CD antigen CD331)
Q86YC3	Transforming growth factor beta activator LRRC33 (Leucine-rich repeat-containing protein 33) (Negative regulator of reactive oxygen species)
P20594	Atrial natriuretic peptide receptor 2 (EC 4.6.1.2) (Atrial natriuretic peptide receptor type B) (ANP-B) (ANPR-B) (NPR-B) (Guanylate cyclase B) (GC-B)
O43173	Sia-alpha-2,3-Gal-beta-1,4-GlcNAc-R:alpha 2,8-sialyltransferase (EC 2.4.99.-) (Alpha-2,8-sialyltransferase 8C) (Alpha-2,8-sialyltransferase III) (ST8 alpha-N-acetyl-neuraminide alpha-2,8-sialyltransferase 3) (Sialyltransferase 8C) (SIAT8-C) (Sialyltransferase St8Sia III) (ST8SiaIII)
Q9UKU6	Thyrotropin-releasing hormone-degrading ectoenzyme (TRH-DE) (TRH-degrading ectoenzyme) (EC 3.4.19.6) (Pyroglutamyl-peptidase II) (PAP-II) (TRH-specific aminopeptidase) (Thyroliberinase)
Q9UQF0	Syncytin-1 (Endogenous retrovirus group W member 1) (Env-W) (Envelope polyprotein gPr73) (Enverin) (HERV-7q Envelope protein) (HERV-W envelope protein) (HERV-W_7q21.2 provirus ancestral Env polyprotein) (Syncytin) [Cleaved into: Surface protein (SU) (gp50); Transmembrane protein (TM) (gp24)]
Q08345	Epithelial discoidin domain-containing receptor 1 (Epithelial discoidin domain receptor 1) (EC 2.7.10.1) (CD167 antigen-like family member A) (Cell adhesion kinase) (Discoidin receptor tyrosine kinase) (HGK2) (Mammary carcinoma kinase 10) (MCK-10) (Protein-tyrosine kinase 3A) (Protein-tyrosine kinase RTK-6) (TRK E) (Tyrosine kinase DDR) (Tyrosine-protein kinase CAK) (CD antigen CD167a)
Q96LA5	Fc receptor-like protein 2 (FcR-like protein 2) (FcRL2) (Fc receptor homolog 2) (FcRH2) (IFGP family protein 4) (Immunoglobulin receptor translocation-associated protein 4) (SH2 domain-containing phosphatase anchor protein 1) (CD antigen CD307b)
P09758	Tumor-associated calcium signal transducer 2 (Cell surface glycoprotein Trop-2) (Membrane component chromosome 1 surface marker 1) (Pancreatic carcinoma marker protein GA733-1)
O60896	Receptor activity-modifying protein 3 (Calcitonin-receptor-like receptor activity-modifying protein 3) (CRLR activity-modifying protein 3)
Q6UW56	All-trans retinoic acid-induced differentiation factor (Apoptosis-related protein 3) (APR-3) (p18)
P26715	NKG2-A/NKG2-B type II integral membrane protein (CD159 antigen-like family member A) (NK cell receptor A) (NKG2-A/B-activating NK receptor) (CD antigen CD159a)
P30530	Tyrosine-protein kinase receptor UFO (EC 2.7.10.1) (AXL oncogene)
O75462	Cytokine receptor-like factor 1 (Cytokine-like factor 1) (CLF-1) (ZcytoR5)
P40200	T-cell surface protein tactile (Cell surface antigen CD96) (T cell-activated increased late expression protein) (CD antigen CD96)
O94898	Leucine-rich repeats and immunoglobulin-like domains protein 2 (LIG-2)
Q6Q8B3	Cell surface glycoprotein CD200 receptor 2 (CD200 cell surface glycoprotein receptor-like 2) (CD200 receptor-like 2) (HuCD200R2) (CD200 cell surface glycoprotein receptor-like a) (CD200RLa) (Cell surface glycoprotein CD200 receptor 1-like) (Cell surface glycoprotein OX2 receptor 2)
P28827	Receptor-type tyrosine-protein phosphatase mu (Protein-tyrosine phosphatase mu) (R-PTP-mu) (EC 3.1.3.48)
P38484	Interferon gamma receptor 2 (IFN-gamma receptor 2) (IFN-gamma-R2) (Interferon gamma receptor accessory factor 1) (AF-1) (Interferon gamma receptor beta-chain) (IFN-gamma-R-beta) (Interferon gamma transducer 1)
P34925	Tyrosine-protein kinase RYK (EC 2.7.10.1)
P43630	Killer cell immunoglobulin-like receptor 3DL2 (CD158 antigen-like family member K) (Natural killer-associated transcript 4) (NKAT-4) (p70 natural killer cell receptor clone CL-5) (p70 NK receptor CL-5) (CD antigen CD158k)
Q29980	MHC class I polypeptide-related sequence B (MIC-B)
Q96QU1	Protocadherin-15
P52849	Bifunctional heparan sulfate N-deacetylase/N-sulfotransferase 2 (EC 2.8.2.8) (Glucosaminyl N-deacetylase/N-sulfotransferase 2) (NDST-2) (N-heparan sulfate sulfotransferase 2) (N-HSST 2) [Includes: Heparan sulfate N-deacetylase 2 (EC 3.-.-.-); Heparan sulfate N-sulfotransferase 2 (EC 2.8.2.-)]
Q9NT99	Leucine-rich repeat-containing protein 4B (Netrin-G3 ligand) (NGL-3)
Q13332	Receptor-type tyrosine-protein phosphatase S (R-PTP-S) (EC 3.1.3.48) (Receptor-type tyrosine-protein phosphatase sigma) (R-PTP-sigma)
P60507	Endogenous retrovirus group FC1 Env polyprotein (Envelope polyprotein) (Fc1env) (HERV-F(c)1_Xq21.33 provirus ancestral Env polyprotein) (HERV-Fc1env) [Cleaved into: Surface protein (SU); Transmembrane protein (TM)]
Q6UY09	Carcinoembryonic antigen-related cell adhesion molecule 20
Q8N2Q7	Neuroligin-1
P11912	B-cell antigen receptor complex-associated protein alpha chain (Ig-alpha) (MB-1 membrane glycoprotein) (Membrane-bound immunoglobulin-associated protein) (Surface IgM-associated protein) (CD antigen CD79a)
P42701	Interleukin-12 receptor subunit beta-1 (IL-12 receptor subunit beta-1) (IL-12R subunit beta-1) (IL-12R-beta-1) (IL-12RB1) (IL-12 receptor beta component) (CD antigen CD212)
Q9NZQ7	Programmed cell death 1 ligand 1 (PD-L1) (PDCD1 ligand 1) (Programmed death ligand 1) (hPD-L1) (B7 homolog 1) (B7-H1) (CD antigen CD274)
P23468	Receptor-type tyrosine-protein phosphatase delta (Protein-tyrosine phosphatase delta) (R-PTP-delta) (EC 3.1.3.48)
Q96AP7	Endothelial cell-selective adhesion molecule
P41217	OX-2 membrane glycoprotein (CD antigen CD200)
P10912	Growth hormone receptor (GH receptor) (Somatotropin receptor) [Cleaved into: Growth hormone-binding protein (GH-binding protein) (GHBP) (Serum-binding protein)]
Q14953	Killer cell immunoglobulin-like receptor 2DS5 (CD158 antigen-like family member G) (Natural killer-associated transcript 9) (NKAT-9) (CD antigen CD158g)
Q08380	Galectin-3-binding protein (Basement membrane autoantigen p105) (Lectin galactoside-binding soluble 3-binding protein) (Mac-2-binding protein) (MAC2BP) (Mac-2 BP) (Tumor-associated antigen 90K)
Q9BZW8	Natural killer cell receptor 2B4 (NK cell activation-inducing ligand) (NAIL) (NK cell type I receptor protein 2B4) (NKR2B4) (h2B4) (SLAM family member 4) (SLAMF4) (Signaling lymphocytic activation molecule 4) (CD antigen CD244)
Q01344	Interleukin-5 receptor subunit alpha (IL-5 receptor subunit alpha) (IL-5R subunit alpha) (IL-5R-alpha) (IL-5RA) (CDw125) (CD antigen CD125)
Q29983	MHC class I polypeptide-related sequence A (MIC-A)
Q6UXK2	Immunoglobulin superfamily containing leucine-rich repeat protein 2 (Leucine-rich repeat domain and immunoglobulin domain-containing axon extension protein)
Q9Y5E3	Protocadherin beta-6 (PCDH-beta-6)
P10586	Receptor-type tyrosine-protein phosphatase F (EC 3.1.3.48) (Leukocyte common antigen related) (LAR)
Q9Y493	Zonadhesin
P60508	Syncytin-2 (Endogenous retrovirus group FRD member 1) (Envelope polyprotein) (HERV-FRD) (HERV-FRD_6p24.1 provirus ancestral Env polyprotein) [Cleaved into: Surface protein (SU); Transmembrane protein (TM)]
P03986	T cell receptor gamma constant 2
Q9H3W5	Leucine-rich repeat neuronal protein 3 (Neuronal leucine-rich repeat protein 3) (NLRR-3)
P24394	Interleukin-4 receptor subunit alpha (IL-4 receptor subunit alpha) (IL-4R subunit alpha) (IL-4R-alpha) (IL-4RA) (CD antigen CD124) [Cleaved into: Soluble interleukin-4 receptor subunit alpha (Soluble IL-4 receptor subunit alpha) (Soluble IL-4R-alpha) (sIL4Ralpha/prot) (IL-4-binding protein) (IL4-BP)]
Q9ULH4	Leucine-rich repeat and fibronectin type-III domain-containing protein 2 (Synaptic adhesion-like molecule 1)
P31785	Cytokine receptor common subunit gamma (Interleukin-2 receptor subunit gamma) (IL-2 receptor subunit gamma) (IL-2R subunit gamma) (IL-2RG) (gammaC) (p64) (CD antigen CD132)
Q6UXM1	Leucine-rich repeats and immunoglobulin-like domains protein 3 (LIG-3)
P51164	Potassium-transporting ATPase subunit beta (Gastric H(+)/K(+) ATPase subunit beta) (Proton pump beta chain)
Q9BY67	Cell adhesion molecule 1 (Immunoglobulin superfamily member 4) (IgSF4) (Nectin-like protein 2) (NECL-2) (Spermatogenic immunoglobulin superfamily) (SgIgSF) (Synaptic cell adhesion molecule) (SynCAM) (Tumor suppressor in lung cancer 1) (TSLC-1)
Q15223	Nectin-1 (Herpes virus entry mediator C) (Herpesvirus entry mediator C) (HveC) (Herpesvirus Ig-like receptor) (HIgR) (Nectin cell adhesion molecule 1) (Poliovirus receptor-related protein 1) (CD antigen CD111)
P34810	Macrosialin (Gp110) (CD antigen CD68)
Q9Y661	Heparan sulfate glucosamine 3-O-sulfotransferase 4 (EC 2.8.2.23) (Heparan sulfate D-glucosaminyl 3-O-sulfotransferase 4) (3-OST-4) (Heparan sulfate 3-O-sulfotransferase 4) (h3-OST-4)
P15144	Aminopeptidase N (AP-N) (hAPN) (EC 3.4.11.2) (Alanyl aminopeptidase) (Aminopeptidase M) (AP-M) (Microsomal aminopeptidase) (Myeloid plasma membrane glycoprotein CD13) (gp150) (CD antigen CD13)
Q99650	Oncostatin-M-specific receptor subunit beta (Interleukin-31 receptor subunit beta) (IL-31 receptor subunit beta) (IL-31R subunit beta) (IL-31R-beta) (IL-31RB)
P21802	Fibroblast growth factor receptor 2 (FGFR-2) (EC 2.7.10.1) (K-sam) (KGFR) (Keratinocyte growth factor receptor) (CD antigen CD332)
Q9NSI5	Immunoglobulin superfamily member 5 (IgSF5) (Junctional adhesion molecule 4) (JAM-4)
Q15262	Receptor-type tyrosine-protein phosphatase kappa (Protein-tyrosine phosphatase kappa) (R-PTP-kappa) (EC 3.1.3.48)
Q86VR7	V-set and immunoglobulin domain-containing protein 10-like (VSIG10-like protein)
P21583	Kit ligand (Mast cell growth factor) (MGF) (Stem cell factor) (SCF) (c-Kit ligand) [Cleaved into: Soluble KIT ligand (sKITLG)]
O75144	ICOS ligand (B7 homolog 2) (B7-H2) (B7-like protein Gl50) (B7-related protein 1) (B7RP-1) (CD antigen CD275)
P13598	Intercellular adhesion molecule 2 (ICAM-2) (CD antigen CD102)
Q9NY72	Sodium channel subunit beta-3
P15509	Granulocyte-macrophage colony-stimulating factor receptor subunit alpha (GM-CSF-R-alpha) (GMCSFR-alpha) (GMR-alpha) (CDw116) (CD antigen CD116)
P40259	B-cell antigen receptor complex-associated protein beta chain (B-cell-specific glycoprotein B29) (Ig-beta) (Immunoglobulin-associated B29 protein) (CD antigen CD79b)
Q6EMK4	Vasorin (Protein slit-like 2)
Q9BZG2	Testicular acid phosphatase (EC 3.1.3.2) (Acid phosphatase 4)
P19440	Glutathione hydrolase 1 proenzyme (EC 3.4.19.13) (Gamma-glutamyltransferase 1) (Gamma-glutamyltranspeptidase 1) (GGT 1) (EC 2.3.2.2) (Leukotriene-C4 hydrolase) (EC 3.4.19.14) (CD antigen CD224) [Cleaved into: Glutathione hydrolase 1 heavy chain; Glutathione hydrolase 1 light chain]
Q86XK7	V-set and immunoglobulin domain-containing protein 1 (Cell surface A33 antigen) (Glycoprotein A34)
Q6UXZ0	Transmembrane and immunoglobulin domain-containing protein 1
Q14002	Carcinoembryonic antigen-related cell adhesion molecule 7 (CEA cell adhesion molecule 7) (Carcinoembryonic antigen CGM2)
Q07699	Sodium channel subunit beta-1
Q96D42	Hepatitis A virus cellular receptor 1 (HAVcr-1) (Kidney injury molecule 1) (KIM-1) (T-cell immunoglobulin and mucin domain-containing protein 1) (TIMD-1) (T-cell immunoglobulin mucin receptor 1) (TIM) (TIM-1) (T-cell membrane protein 1) (CD antigen CD365)
Q96E93	Killer cell lectin-like receptor subfamily G member 1 (C-type lectin domain family 15 member A) (ITIM-containing receptor MAFA-L) (MAFA-like receptor) (Mast cell function-associated antigen)
Q9NSC7	Alpha-N-acetylgalactosaminide alpha-2,6-sialyltransferase 1 (EC 2.4.3.3) (GalNAc alpha-2,6-sialyltransferase I) (ST6GalNAc I) (ST6GalNAc-I) (ST6GalNAcI) (hST6GalNAc-I) (Sialyltransferase 7A) (SIAT7-A)
Q16478	Glutamate receptor ionotropic, kainate 5 (GluK5) (Excitatory amino acid receptor 2) (EAA2) (Glutamate receptor KA-2) (KA2)
Q06418	Tyrosine-protein kinase receptor TYRO3 (EC 2.7.10.1) (Tyrosine-protein kinase BYK) (Tyrosine-protein kinase DTK) (Tyrosine-protein kinase RSE) (Tyrosine-protein kinase SKY) (Tyrosine-protein kinase TIF)
O60602	Toll-like receptor 5 (Toll/interleukin-1 receptor-like protein 3)
Q6UVK1	Chondroitin sulfate proteoglycan 4 (Chondroitin sulfate proteoglycan NG2) (Melanoma chondroitin sulfate proteoglycan) (Melanoma-associated chondroitin sulfate proteoglycan)
Q8WTV0	Scavenger receptor class B member 1 (SRB1) (CD36 and LIMPII analogous 1) (CLA-1) (CD36 antigen-like 1) (Collagen type I receptor, thrombospondin receptor-like 1) (SR-BI) (CD antigen CD36)
Q6ZMJ2	Scavenger receptor class A member 5 (Scavenger receptor hlg)
O43909	Exostosin-like 3 (EC 2.4.1.223) (EXT-related protein 1) (Glucuronyl-galactosyl-proteoglycan 4-alpha-N-acetylglucosaminyltransferase) (Hereditary multiple exostoses gene isolog) (Multiple exostosis-like protein 3) (Putative tumor suppressor protein EXTL3)
P14625	Endoplasmin (94 kDa glucose-regulated protein) (GRP-94) (Heat shock protein 90 kDa beta member 1) (Tumor rejection antigen 1) (gp96 homolog)
P0CF51	T cell receptor gamma constant 1
P14784	Interleukin-2 receptor subunit beta (IL-2 receptor subunit beta) (IL-2R subunit beta) (IL-2RB) (High affinity IL-2 receptor subunit beta) (Interleukin-15 receptor subunit beta) (p70-75) (p75) (CD antigen CD122)
P42263	Glutamate receptor 3 (GluR-3) (AMPA-selective glutamate receptor 3) (GluR-C) (GluR-K3) (Glutamate receptor ionotropic, AMPA 3) (GluA3)
P60509	Endogenous retrovirus group PABLB member 1 Env polyprotein (Endogenous retrovirus group PABLB member 1) (Envelope polyprotein) (HERV-R(b) Env protein) (HERV-R(b)_3p24.3 provirus ancestral Env polyprotein) [Includes: Surface protein domain (SU); Transmembrane protein domain (TM)]
Q6PCB8	Embigin
P23470	Receptor-type tyrosine-protein phosphatase gamma (Protein-tyrosine phosphatase gamma) (R-PTP-gamma) (EC 3.1.3.48)
Q9HB29	Interleukin-1 receptor-like 2 (EC 3.2.2.6) (IL-36 receptor) (IL-36R) (Interleukin-1 receptor-related protein 2) (IL-1Rrp2) (IL1R-rp2)
P10747	T-cell-specific surface glycoprotein CD28 (TP44) (CD antigen CD28)
P21757	Macrophage scavenger receptor types I and II (Macrophage acetylated LDL receptor I and II) (Scavenger receptor class A member 1) (CD antigen CD204)
Q6PJG9	Leucine-rich repeat and fibronectin type-III domain-containing protein 4
P23510	Tumor necrosis factor ligand superfamily member 4 (Glycoprotein Gp34) (OX40 ligand) (OX40L) (TAX transcriptionally-activated glycoprotein 1) (CD antigen CD252)
P33681	T-lymphocyte activation antigen CD80 (Activation B7-1 antigen) (BB1) (CTLA-4 counter-receptor B7.1) (B7) (CD antigen CD80)
Q9UP52	Transferrin receptor protein 2 (TfR2)
Q9UBX8	Beta-1,4-galactosyltransferase 6 (Beta-1,4-GalTase 6) (Beta4Gal-T6) (b4Gal-T6) (EC 2.4.1.-) (Glucosylceramide beta-1,4-galactosyltransferase) (EC 2.4.1.274) (Lactosylceramide synthase) (LacCer synthase) (UDP-Gal:beta-GlcNAc beta-1,4-galactosyltransferase 6) (UDP-Gal:glucosylceramide beta-1,4-galactosyltransferase) (UDP-galactose:beta-N-acetylglucosamine beta-1,4-galactosyltransferase 6)
O15466	Alpha-2,8-sialyltransferase 8E (EC 2.4.99.-) (Sialyltransferase 8E) (SIAT8-E) (Sialyltransferase St8Sia V) (ST8SiaV)
P40199	Carcinoembryonic antigen-related cell adhesion molecule 6 (Non-specific crossreacting antigen) (Normal cross-reacting antigen) (CD antigen CD66c)
P42081	T-lymphocyte activation antigen CD86 (Activation B7-2 antigen) (B70) (BU63) (CTLA-4 counter-receptor B7.2) (FUN-1) (CD antigen CD86)
Q03167	Transforming growth factor beta receptor type 3 (TGF-beta receptor type 3) (TGFR-3) (Betaglycan) (Transforming growth factor beta receptor III) (TGF-beta receptor type III)
Q6UXK5	Leucine-rich repeat neuronal protein 1 (Neuronal leucine-rich repeat protein 1) (NLRR-1)
Q68D85	Natural cytotoxicity triggering receptor 3 ligand 1 (B7 homolog 6) (B7-H6)

## Sheet: 1-3 TM_N-glycan
Uniprot Accession	Protein name
Q9BY79	Membrane frizzled-related protein (Membrane-type frizzled-related protein)
Q9NRR2	Tryptase gamma (EC 3.4.21.-) (Serine protease 31) (Transmembrane tryptase) [Cleaved into: Tryptase gamma light chain; Tryptase gamma heavy chain]
P0DKB5	Trophoblast glycoprotein-like
Q9NS68	Tumor necrosis factor receptor superfamily member 19 (TRADE) (Toxicity and JNK inducer)
Q8NCL4	Polypeptide N-acetylgalactosaminyltransferase 6 (EC 2.4.1.41) (Polypeptide GalNAc transferase 6) (GalNAc-T6) (pp-GaNTase 6) (Protein-UDP acetylgalactosaminyltransferase 6) (UDP-GalNAc:polypeptide N-acetylgalactosaminyltransferase 6)
P01876	Immunoglobulin heavy constant alpha 1 (Ig alpha-1 chain C region) (Ig alpha-1 chain C region BUR) (Ig alpha-1 chain C region TRO)
Q9UBN6	Tumor necrosis factor receptor superfamily member 10D (Decoy receptor 2) (DcR2) (TNF-related apoptosis-inducing ligand receptor 4) (TRAIL receptor 4) (TRAIL-R4) (TRAIL receptor with a truncated death domain) (CD antigen CD264)
Q9UBL9	P2X purinoceptor 2 (P2X2) (ATP receptor) (Purinergic receptor)
Q96PJ5	Fc receptor-like protein 4 (FcR-like protein 4) (FcRL4) (Fc receptor homolog 4) (FcRH4) (IFGP family protein 2) (hIFGP2) (Immune receptor translocation-associated protein 1) (CD antigen CD307d)
P37173	TGF-beta receptor type-2 (TGFR-2) (EC 2.7.11.30) (TGF-beta type II receptor) (Transforming growth factor-beta receptor type II) (TGF-beta receptor type II) (TbetaR-II)
P36941	Tumor necrosis factor receptor superfamily member 3 (Lymphotoxin-beta receptor) (Tumor necrosis factor C receptor) (Tumor necrosis factor receptor 2-related protein) (Tumor necrosis factor receptor type III) (TNF-RIII) (TNFR-III)
Q05996	Zona pellucida sperm-binding protein 2 (Zona pellucida glycoprotein 2) (Zp-2) (Zona pellucida protein A) [Cleaved into: Processed zona pellucida sperm-binding protein 2]
Q9UNE0	Tumor necrosis factor receptor superfamily member EDAR (Anhidrotic ectodysplasin receptor 1) (Downless homolog) (EDA-A1 receptor) (Ectodermal dysplasia receptor) (Ectodysplasin-A receptor)
Q96HD1	Protein disulfide isomerase CRELD1 (EC 5.3.4.1) (Cysteine-rich with EGF-like domain protein 1)
P36894	Bone morphogenetic protein receptor type-1A (BMP type-1A receptor) (BMPR-1A) (EC 2.7.11.30) (Activin receptor-like kinase 3) (ALK-3) (Serine/threonine-protein kinase receptor R5) (SKR5) (CD antigen CD292)
Q86Y38	Xylosyltransferase 1 (EC 2.4.2.26) (Peptide O-xylosyltransferase 1) (Xylosyltransferase I) (XT-I) (XylT-I)
Q9H3T2	Semaphorin-6C (Semaphorin-Y) (Sema Y)
O95185	Netrin receptor UNC5C (Protein unc-5 homolog 3) (Protein unc-5 homolog C)
Q9HAV5	Tumor necrosis factor receptor superfamily member 27 (X-linked ectodysplasin-A2 receptor) (EDA-A2 receptor)
Q9NY37	Acid-sensing ion channel 5 (ASIC5) (Amiloride-sensitive cation channel 5) (Human intestine Na(+) channel) (HINaC)
P19438	Tumor necrosis factor receptor superfamily member 1A (Tumor necrosis factor receptor 1) (TNF-R1) (Tumor necrosis factor receptor type I) (TNF-RI) (TNFR-I) (p55) (p60) (CD antigen CD120a) [Cleaved into: Tumor necrosis factor receptor superfamily member 1A, membrane form; Tumor necrosis factor-binding protein 1 (TBPI)]
Q10472	Polypeptide N-acetylgalactosaminyltransferase 1 (EC 2.4.1.41) (Polypeptide GalNAc transferase 1) (GalNAc-T1) (pp-GaNTase 1) (Protein-UDP acetylgalactosaminyltransferase 1) (UDP-GalNAc:polypeptide N-acetylgalactosaminyltransferase 1) [Cleaved into: Polypeptide N-acetylgalactosaminyltransferase 1 soluble form]
Q9UGT4	Sushi domain-containing protein 2
P78348	Acid-sensing ion channel 1 (ASIC1) (Amiloride-sensitive cation channel 2, neuronal) (Brain sodium channel 2) (BNaC2)
Q9Y6Q6	Tumor necrosis factor receptor superfamily member 11A (Osteoclast differentiation factor receptor) (ODFR) (Receptor activator of NF-KB) (CD antigen CD265)
Q6PI73	Leukocyte immunoglobulin-like receptor subfamily A member 6 (Immunoglobulin-like transcript 8) (ILT-8) (Leukocyte Ig-like receptor)
Q9Y5U5	Tumor necrosis factor receptor superfamily member 18 (Activation-inducible TNFR family receptor) (Glucocorticoid-induced TNFR-related protein) (CD antigen CD357)
Q02297	Pro-neuregulin-1, membrane-bound isoform (Pro-NRG1) [Cleaved into: Neuregulin-1 (Acetylcholine receptor-inducing activity) (ARIA) (Breast cancer cell differentiation factor p45) (Glial growth factor) (Heregulin) (HRG) (Neu differentiation factor) (Sensory and motor neuron-derived factor)]
Q9P109	Beta-1,3-galactosyl-O-glycosyl-glycoprotein beta-1,6-N-acetylglucosaminyltransferase 4 (EC 2.4.1.102) (Core 2-branching enzyme 3) (Core2-GlcNAc-transferase 3) (C2GnT3)
Q93086	P2X purinoceptor 5 (P2X5) (ATP receptor) (Purinergic receptor)
Q49A17	Polypeptide N-acetylgalactosaminyltransferase-like 6 (EC 2.4.1.41) (Polypeptide GalNAc transferase 17) (GalNAc-T17) (pp-GaNTase 17) (Protein-UDP acetylgalactosaminyltransferase 17) (Putative polypeptide N-acetylgalactosaminyltransferase 17) (UDP-GalNAc:polypeptide N-acetylgalactosaminyltransferase 17)
Q9NYZ4	Sialic acid-binding Ig-like lectin 8 (Siglec-8) (Sialoadhesin family member 2) (SAF-2)
Q2VWP7	Protogenin (Protein Shen-Dan)
O43278	Kunitz-type protease inhibitor 1 (Hepatocyte growth factor activator inhibitor type 1) (HAI-1)
Q9NRS4	Transmembrane protease serine 4 (EC 3.4.21.-) (Channel-activating protease 2) (CAPH2) (Membrane-type serine protease 2) (MT-SP2) [Cleaved into: Transmembrane protease serine 4 catalytic chain]
O95672	Endothelin-converting enzyme-like 1 (EC 3.4.24.-) (Xce protein)
Q5MY95	Ectonucleoside triphosphate diphosphohydrolase 8 (E-NTPDase 8) (NTPDase 8) (NTPDase8) (EC 3.6.1.5)
Q8IXL6	Extracellular serine/threonine protein kinase FAM20C (EC 2.7.11.1) (Dentin matrix protein 4) (DMP-4) (Golgi casein kinase) (Golgi-enriched fraction casein kinase) (GEF-CK)
Q8NC67	Neuropilin and tolloid-like protein 2 (Brain-specific transmembrane protein containing 2 CUB and 1 LDL-receptor class A domains protein 2)
P05981	Serine protease hepsin (EC 3.4.21.106) (Transmembrane protease serine 1) [Cleaved into: Serine protease hepsin non-catalytic chain; Serine protease hepsin catalytic chain]
P98155	Very low-density lipoprotein receptor (VLDL receptor) (VLDL-R)
Q9BXJ7	Protein amnionless [Cleaved into: Soluble protein amnionless]
O00548	Delta-like protein 1 (Drosophila Delta homolog 1) (Delta1) (H-Delta-1)
Q8N3T1	Polypeptide N-acetylgalactosaminyltransferase 15 (EC 2.4.1.41) (Polypeptide GalNAc transferase-like protein 2) (GalNAc-T-like protein 2) (pp-GaNTase-like protein 2) (Polypeptide N-acetylgalactosaminyltransferase-like protein 2) (Protein-UDP acetylgalactosaminyltransferase-like protein 2) (UDP-GalNAc:polypeptide N-acetylgalactosaminyltransferase-like protein 2)
Q9UL52	Transmembrane protease serine 11E (EC 3.4.21.-) (Serine protease DESC1) (Transmembrane protease serine 11E2) [Cleaved into: Transmembrane protease serine 11E non-catalytic chain; Transmembrane protease serine 11E catalytic chain]
Q02742	Beta-1,3-galactosyl-O-glycosyl-glycoprotein beta-1,6-N-acetylglucosaminyltransferase (EC 2.4.1.102) (Core 2 beta-1,6-N-acetylglucosaminyltransferase) (C2GlcNAcT) (Core 2-branching enzyme) (Core2-GlcNAc-transferase) (C2GNT) (Core 2 GNT) (Leukocyte type core 2 beta-1,6-N-acetylglucosaminyltransferase) (C2GnT-L)
P0DP72	V-set and immunoglobulin domain-containing protein 10-like 2
Q14162	Scavenger receptor class F member 1 (Acetyl LDL receptor) (Scavenger receptor expressed by endothelial cells 1) (SREC-I)
O15393	Transmembrane protease serine 2 (EC 3.4.21.122) (Serine protease 10) [Cleaved into: Transmembrane protease serine 2 non-catalytic chain; Transmembrane protease serine 2 catalytic chain]
P36897	TGF-beta receptor type-1 (TGFR-1) (EC 2.7.11.30) (Activin A receptor type II-like protein kinase of 53kD) (Activin receptor-like kinase 5) (ALK-5) (ALK5) (Serine/threonine-protein kinase receptor R4) (SKR4) (TGF-beta type I receptor) (Transforming growth factor-beta receptor type I) (TGF-beta receptor type I) (TbetaR-I)
P05067	Amyloid-beta precursor protein (APP) (ABPP) (APPI) (Alzheimer disease amyloid A4 protein homolog) (Alzheimer disease amyloid protein) (Amyloid precursor protein) (Amyloid-beta (A4) precursor protein) (Amyloid-beta A4 protein) (Cerebral vascular amyloid peptide) (CVAP) (PreA4) (Protease nexin-II) (PN-II) [Cleaved into: N-APP; Soluble APP-alpha (S-APP-alpha); Soluble APP-beta (S-APP-beta); C99 (Bet…
O75829	Leukocyte cell-derived chemotaxin 1 (Chondromodulin) [Cleaved into: Chondrosurfactant protein (CH-SP); Chondromodulin-1 (Chondromodulin-I) (ChM-I)]
P20333	Tumor necrosis factor receptor superfamily member 1B (Tumor necrosis factor receptor 2) (TNF-R2) (Tumor necrosis factor receptor type II) (TNF-RII) (TNFR-II) (p75) (p80 TNF-alpha receptor) (CD antigen CD120b) (Etanercept) [Cleaved into: Tumor necrosis factor receptor superfamily member 1b, membrane form; Tumor necrosis factor-binding protein 2 (TBP-2) (TBPII)]
P43489	Tumor necrosis factor receptor superfamily member 4 (ACT35 antigen) (OX40L receptor) (TAX transcriptionally-activated glycoprotein 1 receptor) (CD antigen CD134)
Q6P9A2	Polypeptide N-acetylgalactosaminyltransferase 18 (EC 2.4.1.41) (Polypeptide GalNAc transferase 18) (GalNAc-T18) (Polypeptide GalNAc transferase-like protein 4) (GalNAc-T-like protein 4) (pp-GaNTase-like protein 4) (Polypeptide N-acetylgalactosaminyltransferase-like protein 4) (Protein-UDP acetylgalactosaminyltransferase-like protein 4) (UDP-GalNAc:polypeptide N-acetylgalactosaminyltransferase-lik…
Q9NY28	Probable polypeptide N-acetylgalactosaminyltransferase 8 (EC 2.4.1.41) (Polypeptide GalNAc transferase 8) (GalNAc-T8) (pp-GaNTase 8) (Protein-UDP acetylgalactosaminyltransferase 8) (UDP-GalNAc:polypeptide N-acetylgalactosaminyltransferase 8)
Q14435	Polypeptide N-acetylgalactosaminyltransferase 3 (EC 2.4.1.41) (Polypeptide GalNAc transferase 3) (GalNAc-T3) (pp-GaNTase 3) (Protein-UDP acetylgalactosaminyltransferase 3) (UDP-GalNAc:polypeptide N-acetylgalactosaminyltransferase 3)
Q92956	Tumor necrosis factor receptor superfamily member 14 (Herpes virus entry mediator A) (Herpesvirus entry mediator A) (HveA) (Tumor necrosis factor receptor-like 2) (TR2) (CD antigen CD270)
Q86SR1	Polypeptide N-acetylgalactosaminyltransferase 10 (EC 2.4.1.41) (Polypeptide GalNAc transferase 10) (GalNAc-T10) (pp-GaNTase 10) (Protein-UDP acetylgalactosaminyltransferase 10) (UDP-GalNAc:polypeptide N-acetylgalactosaminyltransferase 10)
P25942	Tumor necrosis factor receptor superfamily member 5 (B-cell surface antigen CD40) (Bp50) (CD40L receptor) (CDw40) (CD antigen CD40)
Q6EIG7	C-type lectin domain family 6 member A (C-type lectin superfamily member 10) (Dendritic cell-associated C-type lectin 2) (DC-associated C-type lectin 2) (Dectin-2)
Q9H156	SLIT and NTRK-like protein 2
Q8IZJ1	Netrin receptor UNC5B (Protein unc-5 homolog 2) (Protein unc-5 homolog B) (p53-regulated receptor for death and life protein 1) (p53RDL1)
Q8WTT0	C-type lectin domain family 4 member C (Blood dendritic cell antigen 2) (BDCA-2) (C-type lectin superfamily member 7) (Dendritic lectin) (CD antigen CD303)
P06734	Low affinity immunoglobulin epsilon Fc receptor (BLAST-2) (C-type lectin domain family 4 member J) (Fc-epsilon-RII) (Immunoglobulin E-binding factor) (Lymphocyte IgE receptor) (CD antigen CD23) [Cleaved into: Low affinity immunoglobulin epsilon Fc receptor membrane-bound form; Low affinity immunoglobulin epsilon Fc receptor soluble form]
Q6UWL6	Kin of IRRE-like protein 2 (Kin of irregular chiasm-like protein 2) (Nephrin-like protein 3)
Q13241	Natural killer cells antigen CD94 (KP43) (Killer cell lectin-like receptor subfamily D member 1) (NK cell receptor) (CD antigen CD94)
Q07011	Tumor necrosis factor receptor superfamily member 9 (4-1BB ligand receptor) (CDw137) (T-cell antigen 4-1BB homolog) (T-cell antigen ILA) (CD antigen CD137)
O15547	P2X purinoceptor 6 (P2X6) (ATP receptor) (P2XM) (Purinergic receptor) (Purinergic receptor P2X-like 1)
Q8N4A0	Polypeptide N-acetylgalactosaminyltransferase 4 (EC 2.4.1.41) (Polypeptide GalNAc transferase 4) (GalNAc-T4) (pp-GaNTase 4) (Protein-UDP acetylgalactosaminyltransferase 4) (UDP-GalNAc:polypeptide N-acetylgalactosaminyltransferase 4)
Q9UIK5	Tomoregulin-2 (TR-2) (Hyperplastic polyposis protein 1) (Transmembrane protein with EGF-like and two follistatin-like domains)
Q13018	Secretory phospholipase A2 receptor (PLA2-R) (PLA2R) (180 kDa secretory phospholipase A2 receptor) (C-type lectin domain family 13 member C) (M-type receptor) [Cleaved into: Soluble secretory phospholipase A2 receptor (Soluble PLA2-R) (Soluble PLA2R)]
Q86YD5	Low-density lipoprotein receptor class A domain-containing protein 3 (LDLR class A domain-containing protein 3)
Q5VX71	Sushi domain-containing protein 4
P08138	Tumor necrosis factor receptor superfamily member 16 (Gp80-LNGFR) (Low affinity neurotrophin receptor p75NTR) (Low-affinity nerve growth factor receptor) (NGF receptor) (p75 ICD) (CD antigen CD271)
Q9UPX0	Protein turtle homolog B (Immunoglobulin superfamily member 9B) (IgSF9B)
O60235	Transmembrane protease serine 11D (EC 3.4.21.-) (Airway trypsin-like protease) [Cleaved into: Transmembrane protease serine 11D non-catalytic chain; Transmembrane protease serine 11D catalytic chain]
Q96KG7	Multiple epidermal growth factor-like domains protein 10 (Multiple EGF-like domains protein 10)
Q8TDF5	Neuropilin and tolloid-like protein 1 (Brain-specific transmembrane protein containing 2 CUB and 1 LDL-receptor class A domains protein 1)
Q9NPF0	CD320 antigen (8D6 antigen) (FDC-signaling molecule 8D6) (FDC-SM-8D6) (Transcobalamin receptor) (TCblR) (CD antigen CD320)
Q3V5L5	Alpha-1,6-mannosylglycoprotein 6-beta-N-acetylglucosaminyltransferase B (EC 2.4.1.-) (EC 2.4.1.155) (Alpha-mannoside beta-1,6-N-acetylglucosaminyltransferase B) (GlcNAc-T Vb) (GNT-Vb) (hGnTVb) (Mannoside acetylglucosaminyltransferase 5B) (N-acetylglucosaminyl-transferase Vb) (N-acetylglucosaminyltransferase IX) (GNT-IX)
Q8IYV9	Izumo sperm-egg fusion protein 1 (Oocyte binding/fusion factor) (OBF) (Sperm-specific protein izumo)
P37023	Serine/threonine-protein kinase receptor R3 (SKR3) (EC 2.7.11.30) (Activin receptor-like kinase 1) (ALK-1) (TGF-B superfamily receptor type I) (TSR-I)
P13224	Platelet glycoprotein Ib beta chain (GP-Ib beta) (GPIb-beta) (GPIbB) (Antigen CD42b-beta) (CD antigen CD42c)
Q9NPY3	Complement component C1q receptor (C1q/MBL/SPA receptor) (C1qR) (C1qR(p)) (C1qRp) (CDw93) (Complement component 1 q subcomponent receptor 1) (Matrix-remodeling-associated protein 4) (CD antigen CD93)
Q8N423	Leukocyte immunoglobulin-like receptor subfamily B member 2 (LIR-2) (Leukocyte immunoglobulin-like receptor 2) (CD85 antigen-like family member D) (Immunoglobulin-like transcript 4) (ILT-4) (Monocyte/macrophage immunoglobulin-like receptor 10) (MIR-10) (CD antigen CD85d)
P32927	Cytokine receptor common subunit beta (CDw131) (GM-CSF/IL-3/IL-5 receptor common beta subunit) (CD antigen CD131)
O15146	Muscle, skeletal receptor tyrosine-protein kinase (EC 2.7.10.1) (Muscle-specific tyrosine-protein kinase receptor) (MuSK) (Muscle-specific kinase receptor)
Q8NHL6	Leukocyte immunoglobulin-like receptor subfamily B member 1 (LIR-1) (Leukocyte immunoglobulin-like receptor 1) (CD85 antigen-like family member J) (Immunoglobulin-like transcript 2) (ILT-2) (Monocyte/macrophage immunoglobulin-like receptor 7) (MIR-7) (CD antigen CD85j)
Q9H1B5	Xylosyltransferase 2 (EC 2.4.2.26) (Peptide O-xylosyltransferase 1) (Xylosyltransferase II) (XT-II) (XylT-II)
O00391	Sulfhydryl oxidase 1 (hQSOX) (EC 1.8.3.2) (Quiescin Q6)
P27037	Activin receptor type-2A (EC 2.7.11.30) (Activin receptor type IIA) (ACTR-IIA) (ACTRIIA)
P26842	CD27 antigen (CD27L receptor) (T-cell activation antigen CD27) (T14) (Tumor necrosis factor receptor superfamily member 7) (CD antigen CD27)
O75023	Leukocyte immunoglobulin-like receptor subfamily B member 5 (CD85 antigen-like family member C) (Leukocyte immunoglobulin-like receptor 8) (LIR-8) (CD antigen CD85c)
Q8TCW7	Zona pellucida-like domain-containing protein 1 (ZP domain-containing protein 1) (Cupulin) [Cleaved into: Zona pellucida-like domain-containing protein 1, secreted form]
Q9HCQ5	Polypeptide N-acetylgalactosaminyltransferase 9 (EC 2.4.1.41) (Polypeptide GalNAc transferase 9) (GalNAc-T9) (pp-GaNTase 9) (Protein-UDP acetylgalactosaminyltransferase 9) (UDP-GalNAc:polypeptide N-acetylgalactosaminyltransferase 9)
Q9UHC3	Acid-sensing ion channel 3 (ASIC3) (hASIC3) (Amiloride-sensitive cation channel 3) (Neuronal amiloride-sensitive cation channel 3) (Testis sodium channel 1) (hTNaC1)
O14836	Tumor necrosis factor receptor superfamily member 13B (Transmembrane activator and CAML interactor) (CD antigen CD267)
Q13641	Trophoblast glycoprotein (5T4 oncofetal antigen) (5T4 oncofetal trophoblast glycoprotein) (5T4 oncotrophoblast glycoprotein) (M6P1) (Wnt-activated inhibitory factor 1) (WAIF1)
Q9UM47	Neurogenic locus notch homolog protein 3 (Notch 3) [Cleaved into: Notch 3 extracellular truncation; Notch 3 intracellular domain]
Q96RD9	Fc receptor-like protein 5 (FcR-like protein 5) (FcRL5) (BXMAS1) (Fc receptor homolog 5) (FcRH5) (Immune receptor translocation-associated protein 2) (CD antigen CD307e)
O95754	Semaphorin-4F (Semaphorin-M) (Sema M) (Semaphorin-W) (Sema W)
Q96NU0	Contactin-associated protein-like 3B (Cell recognition molecule Caspr3b)
P19021	Peptidyl-glycine alpha-amidating monooxygenase (PAM) [Includes: Peptidylglycine alpha-hydroxylating monooxygenase (PHM) (EC 1.14.17.3); Peptidyl-alpha-hydroxyglycine alpha-amidating lyase (EC 4.3.2.5) (Peptidylamidoglycolate lyase) (PAL)]
P51693	Amyloid beta precursor like protein 1 (Amyloid beta (A4) precursor-like protein 1) (Amyloid-like protein 1) (APLP) (APLP-1) [Cleaved into: C30]
Q969P0	Immunoglobulin superfamily member 8 (IgSF8) (CD81 partner 3) (Glu-Trp-Ile EWI motif-containing protein 2) (EWI-2) (Keratinocytes-associated transmembrane protein 4) (KCT-4) (LIR-D1) (Prostaglandin regulatory-like protein) (PGRL) (CD antigen CD316)
Q13705	Activin receptor type-2B (EC 2.7.11.30) (Activin receptor type IIB) (ACTR-IIB)
P98153	Integral membrane protein DGCR2/IDD
Q8NFT8	Delta and Notch-like epidermal growth factor-related receptor
Q93033	Immunoglobulin superfamily member 2 (IgSF2) (Cell surface glycoprotein V7) (Glu-Trp-Ile EWI motif-containing protein 101) (EWI-101) (CD antigen CD101)
P06127	T-cell surface glycoprotein CD5 (Lymphocyte antigen T1/Leu-1) (CD antigen CD5)
O43291	Kunitz-type protease inhibitor 2 (Hepatocyte growth factor activator inhibitor type 2) (HAI-2) (Placental bikunin)
Q10469	Alpha-1,6-mannosyl-glycoprotein 2-beta-N-acetylglucosaminyltransferase (EC 2.4.1.143) (Beta-1,2-N-acetylglucosaminyltransferase II) (GlcNAc-T II) (GNT-II) (Mannoside acetylglucosaminyltransferase 2) (N-glycosyl-oligosaccharide-glycoprotein N-acetylglucosaminyltransferase II)
Q6UY11	Protein delta homolog 2 (DLK-2) (Epidermal growth factor-like protein 9) (EGF-like protein 9)
Q93038	Tumor necrosis factor receptor superfamily member 25 (Apo-3) (Apoptosis-inducing receptor AIR) (Apoptosis-mediating receptor DR3) (Apoptosis-mediating receptor TRAMP) (Death receptor 3) (Lymphocyte-associated receptor of death) (LARD) (Protein WSL) (Protein WSL-1)
Q13873	Bone morphogenetic protein receptor type-2 (BMP type-2 receptor) (BMPR-2) (EC 2.7.11.30) (Bone morphogenetic protein receptor type II) (BMP type II receptor) (BMPR-II)
O00220	Tumor necrosis factor receptor superfamily member 10A (Death receptor 4) (TNF-related apoptosis-inducing ligand receptor 1) (TRAIL receptor 1) (TRAIL-R1) (CD antigen CD261)
Q8IUC8	Polypeptide N-acetylgalactosaminyltransferase 13 (EC 2.4.1.41) (Polypeptide GalNAc transferase 13) (GalNAc-T13) (pp-GaNTase 13) (Protein-UDP acetylgalactosaminyltransferase 13) (UDP-GalNAc:polypeptide N-acetylgalactosaminyltransferase 13)
P25445	Tumor necrosis factor receptor superfamily member 6 (Apo-1 antigen) (Apoptosis-mediating surface antigen FAS) (FASLG receptor) (CD antigen CD95)
Q2I0M4	Leucine-rich repeat-containing protein 26 (BK channel auxiliary gamma subunit LRRC26) (Cytokeratin-associated protein in cancer)
O14798	Tumor necrosis factor receptor superfamily member 10C (Antagonist decoy receptor for TRAIL/Apo-2L) (Decoy TRAIL receptor without death domain) (Decoy receptor 1) (DcR1) (Lymphocyte inhibitor of TRAIL) (TNF-related apoptosis-inducing ligand receptor 3) (TRAIL receptor 3) (TRAIL-R3) (TRAIL receptor without an intracellular domain) (CD antigen CD263)
Q9H2X3	C-type lectin domain family 4 member M (CD209 antigen-like protein 1) (DC-SIGN-related protein) (DC-SIGNR) (Dendritic cell-specific ICAM-3-grabbing non-integrin 2) (DC-SIGN2) (Liver/lymph node-specific ICAM-3-grabbing non-integrin) (L-SIGN) (CD antigen CD299)
P01589	Interleukin-2 receptor subunit alpha (IL-2 receptor subunit alpha) (IL-2-RA) (IL-2R subunit alpha) (IL2-RA) (TAC antigen) (p55) (CD antigen CD25)
P16422	Epithelial cell adhesion molecule (Ep-CAM) (Adenocarcinoma-associated antigen) (Cell surface glycoprotein Trop-1) (Epithelial cell surface antigen) (Epithelial glycoprotein) (EGP) (Epithelial glycoprotein 314) (EGP314) (hEGP314) (KS 1/4 antigen) (KSA) (Major gastrointestinal tumor-associated protein GA733-2) (Tumor-associated calcium signal transducer 1) (CD antigen CD326)
Q16515	Acid-sensing ion channel 2 (ASIC2) (Amiloride-sensitive brain sodium channel) (Amiloride-sensitive cation channel 1, neuronal) (Amiloride-sensitive cation channel neuronal 1) (Brain sodium channel 1) (BNC1) (BNaC1) (Mammalian degenerin homolog) (MDEG)
Q6ZN44	Netrin receptor UNC5A (Protein unc-5 homolog 1) (Protein unc-5 homolog A)
P80370	Protein delta homolog 1 (DLK-1) (pG2) [Cleaved into: Fetal antigen 1 (FA1)]
P08887	Interleukin-6 receptor subunit alpha (IL-6 receptor subunit alpha) (IL-6R subunit alpha) (IL-6R-alpha) (IL-6RA) (IL-6R 1) (Membrane glycoprotein 80) (gp80) (CD antigen CD126) [Cleaved into: Soluble interleukin-6 receptor subunit alpha (sIL6R)]
Q96FT7	Acid-sensing ion channel 4 (ASIC4) (Amiloride-sensitive cation channel 4) (Amiloride-sensitive cation channel 4, pituitary)
Q8NCW6	Polypeptide N-acetylgalactosaminyltransferase 11 (EC 2.4.1.41) (Polypeptide GalNAc transferase 11) (GalNAc-T11) (pp-GaNTase 11) (Protein-UDP acetylgalactosaminyltransferase 11) (UDP-GalNAc:polypeptide N-acetylgalactosaminyltransferase 11)
Q01974	Tyrosine-protein kinase transmembrane receptor ROR2 (EC 2.7.10.1) (Neurotrophic tyrosine kinase, receptor-related 2)
P15529	Membrane cofactor protein (TLX) (Trophoblast leukocyte common antigen) (CD antigen CD46)
P21754	Zona pellucida sperm-binding protein 3 (Sperm receptor) (ZP3A/ZP3B) (Zona pellucida glycoprotein 3) (Zp-3) (Zona pellucida protein C) [Cleaved into: Processed zona pellucida sperm-binding protein 3]
P26718	NKG2-D type II integral membrane protein (Killer cell lectin-like receptor subfamily K member 1) (NK cell receptor D) (NKG2-D-activating NK receptor) (CD antigen CD314)
P08842	Steryl-sulfatase (EC 3.1.6.2) (Arylsulfatase C) (ASC) (Estrone sulfatase) (Steroid sulfatase) (Steryl-sulfate sulfohydrolase)
A6BM72	Multiple epidermal growth factor-like domains protein 11 (Multiple EGF-like domains protein 11)
Q6IS24	Polypeptide N-acetylgalactosaminyltransferase 17 (EC 2.4.1.41) (Polypeptide GalNAc transferase-like protein 3) (GalNAc-T-like protein 3) (pp-GaNTase-like protein 3) (Protein-UDP acetylgalactosaminyltransferase-like protein 3) (UDP-GalNAc:polypeptide N-acetylgalactosaminyltransferase-like protein 3) (Williams-Beuren syndrome chromosomal region 17 protein)
O75074	Low-density lipoprotein receptor-related protein 3 (LRP-3) (105 kDa low-density lipoprotein receptor-related protein) (hLRp105)
P57727	Transmembrane protease serine 3 (EC 3.4.21.-) (Serine protease TADG-12) (Tumor-associated differentially-expressed gene 12 protein)
Q96P31	Fc receptor-like protein 3 (FcR-like protein 3) (FcRL3) (Fc receptor homolog 3) (FcRH3) (IFGP family protein 3) (hIFGP3) (Immune receptor translocation-associated protein 3) (MAIA) (SH2 domain-containing phosphatase anchor protein 2) (CD antigen CD307c)

## Sheet: 1-3 TM_N-glycan_SS
Uniprot Accession	Protein name
Q9UM44	HERV-H LTR-associating protein 2 (Human endogenous retrovirus-H long terminal repeat-associating protein 2)
Q9P2V4	Leucine-rich repeat, immunoglobulin-like domain and transmembrane domain-containing protein 1 (Leucine-rich repeat-containing protein 21) (Photoreceptor-associated LRR superfamily protein) (Retina-specific protein PAL)
O43570	Carbonic anhydrase 12 (EC 4.2.1.1) (Carbonate dehydratase XII) (Carbonic anhydrase XII) (CA-XII) (Tumor antigen HOM-RCC-3.1.3)
Q9P244	Leucine-rich repeat and fibronectin type III domain-containing protein 1 (Synaptic adhesion-like molecule 2)
Q6DN72	Fc receptor-like protein 6 (FcR-like protein 6) (FcRL6) (Fc receptor homolog 6) (FcRH6) (IFGP6)
P57087	Junctional adhesion molecule B (JAM-B) (Junctional adhesion molecule 2) (JAM-2) (Vascular endothelial junction-associated molecule) (VE-JAM) (CD antigen CD322)
O95297	Myelin protein zero-like protein 1 (Protein zero-related)
Q95460	Major histocompatibility complex class I-related gene protein (MHC class I-related gene protein) (Class I histocompatibility antigen-like protein)
Q6UX15	Layilin
Q6ZMR5	Transmembrane protease serine 11A (EC 3.4.21.-) (Airway trypsin-like protease 1) (Epidermal type-II transmembrane serine protease) (Esophageal cancer-susceptibility gene 1 protein)
P09693	T-cell surface glycoprotein CD3 gamma chain (T-cell receptor T3 gamma chain) (CD antigen CD3g)
P04234	T-cell surface glycoprotein CD3 delta chain (T-cell receptor T3 delta chain) (CD antigen CD3d)
Q7KYR7	Butyrophilin subfamily 2 member A1
Q5TFQ8	Signal-regulatory protein beta-1 isoform 3 (SIRP-beta-1 isoform 3)
P01911	HLA class II histocompatibility antigen, DRB1 beta chain (Human leukocyte antigen DRB1) (HLA-DRB1)
P05026	Sodium/potassium-transporting ATPase subunit beta-1 (Sodium/potassium-dependent ATPase subunit beta-1)
Q9Y662	Heparan sulfate glucosamine 3-O-sulfotransferase 3B1 (EC 2.8.2.30) (Heparan sulfate D-glucosaminyl 3-O-sulfotransferase 3B1) (3-OST-3B) (Heparan sulfate 3-O-sulfotransferase 3B1) (h3-OST-3B)
P28067	HLA class II histocompatibility antigen, DM alpha chain (MHC class II antigen DMA) (Really interesting new gene 6 protein)
P01730	T-cell surface glycoprotein CD4 (T-cell surface antigen T4/Leu-3) (CD antigen CD4)
Q6UXN8	C-type lectin domain family 9 member A (CD antigen CD370)
Q92935	Exostosin-like 1 (EC 2.4.1.224) (Exostosin-L) (Glucuronosyl-N-acetylglucosaminyl-proteoglycan 4-alpha-N-acetylglucosaminyltransferase) (Multiple exostosis-like protein)
Q9H0V9	VIP36-like protein (Lectin mannose-binding 2-like) (LMAN2-like protein)
Q9UEW3	Macrophage receptor MARCO (Macrophage receptor with collagenous structure) (Scavenger receptor class A member 2)
Q16671	Anti-Muellerian hormone type-2 receptor (EC 2.7.11.30) (Anti-Muellerian hormone type II receptor) (AMH type II receptor) (MIS type II receptor) (MISRII) (MRII)
Q8TDQ1	CMRF35-like molecule 1 (CLM-1) (CD300 antigen-like family member F) (Immune receptor expressed on myeloid cells 1) (IREM-1) (Immunoglobulin superfamily member 13) (IgSF13) (NK inhibitory receptor) (CD antigen CD300f)
Q8WWG1	Pro-neuregulin-4, membrane-bound isoform (Pro-NRG4) [Cleaved into: Neuregulin-4 (NRG-4)]
Q9NQZ7	Ectonucleoside triphosphate diphosphohydrolase 7 (NTPDase 7) (EC 3.6.1.15) (Lysosomal apyrase-like protein 1)
Q9NZC2	Triggering receptor expressed on myeloid cells 2 (TREM-2) (Triggering receptor expressed on monocytes 2)
Q96LD1	Zeta-sarcoglycan (Zeta-SG) (ZSG1)
Q12907	Vesicular integral-membrane protein VIP36 (Glycoprotein GP36b) (Lectin mannose-binding 2) (Vesicular integral-membrane protein 36) (VIP36)
P35070	Probetacellulin [Cleaved into: Betacellulin (BTC)]
Q9NZU1	Leucine-rich repeat transmembrane protein FLRT1 (Fibronectin-like domain-containing leucine-rich transmembrane protein 1)
Q6PL45	BRICHOS domain-containing protein 5
Q96BF3	Transmembrane and immunoglobulin domain-containing protein 2 (CD28 homolog) (Immunoglobulin and proline-rich receptor 1) (IGPR-1)
P15812	T-cell surface glycoprotein CD1e, membrane-associated (hCD1e) (R2G1) (CD antigen CD1e) [Cleaved into: T-cell surface glycoprotein CD1e, soluble (sCD1e)]
Q9Y287	Integral membrane protein 2B (Immature BRI2) (imBRI2) (Protein E25B) (Transmembrane protein BRI) (Bri) [Cleaved into: BRI2, membrane form (Mature BRI2) (mBRI2); BRI2 intracellular domain (BRI2 ICD); BRI2C, soluble form; Bri23 peptide (Bri2-23) (ABri23) (C-terminal peptide) (P23 peptide)]
Q8WVN6	Secreted and transmembrane protein 1 (Protein K-12)
P13762	HLA class II histocompatibility antigen, DR beta 4 chain (MHC class II antigen DRB4)
Q93063	Exostosin-2 (EC 2.4.1.224) (EC 2.4.1.225) (Glucuronosyl-N-acetylglucosaminyl-proteoglycan/N-acetylglucosaminyl-proteoglycan 4-alpha-N-acetylglucosaminyltransferase) (Multiple exostoses protein 2) (Putative tumor suppressor protein EXT2)
Q9ULX7	Carbonic anhydrase 14 (EC 4.2.1.1) (Carbonate dehydratase XIV) (Carbonic anhydrase XIV) (CA-XIV)
P31995	Low affinity immunoglobulin gamma Fc region receptor II-c (IgG Fc receptor II-c) (CDw32) (Fc-gamma RII-c) (Fc-gamma-RIIc) (FcRII-c) (CD antigen CD32)
O14944	Proepiregulin [Cleaved into: Epiregulin (EPR)]
Q07444	NKG2-E type II integral membrane protein (NK cell receptor E) (NKG2-E-activating NK receptor)
Q9NZU0	Leucine-rich repeat transmembrane protein FLRT3 (Fibronectin-like domain-containing leucine-rich transmembrane protein 3)
Q6UX41	Butyrophilin-like protein 8
Q969N2	GPI transamidase component PIG-T (Phosphatidylinositol-glycan biosynthesis class T protein)
Q30154	HLA class II histocompatibility antigen, DR beta 5 chain (DR beta-5) (DR2-beta-2) (Dw2) (MHC class II antigen DRB5)
Q9H7M9	V-type immunoglobulin domain-containing suppressor of T-cell activation (Platelet receptor Gi24) (Stress-induced secreted protein-1) (Sisp-1) (V-set domain-containing immunoregulatory receptor) (V-set immunoregulatory receptor)
Q5QGZ9	C-type lectin domain family 12 member A (C-type lectin-like molecule 1) (CLL-1) (Dendritic cell-associated lectin 2) (DCAL-2) (Myeloid inhibitory C-type lectin-like receptor) (MICL) (CD antigen CD371)
O00241	Signal-regulatory protein beta-1 (SIRP-beta-1) (CD172 antigen-like family member B) (CD antigen CD172b)
A0A0K2S4Q6	Protein CD300H (CD300 antigen-like family member H)
Q96H15	T-cell immunoglobulin and mucin domain-containing protein 4 (TIMD-4) (T-cell immunoglobulin mucin receptor 4) (TIM-4) (T-cell membrane protein 4)
Q7Z6A9	B- and T-lymphocyte attenuator (B- and T-lymphocyte-associated protein) (CD antigen CD272)
P29317	Ephrin type-A receptor 2 (EC 2.7.10.1) (Epithelial cell kinase) (Tyrosine-protein kinase receptor ECK)
O14931	Natural cytotoxicity triggering receptor 3 (Activating natural killer receptor p30) (Natural killer cell p30-related protein) (NK-p30) (NKp30) (CD antigen CD337)
Q9UHP7	C-type lectin domain family 2 member D (Lectin-like NK cell receptor) (Lectin-like transcript 1) (LLT-1) (Osteoclast inhibitory lectin)
P43629	Killer cell immunoglobulin-like receptor 3DL1 (CD158 antigen-like family member E) (HLA-BW4-specific inhibitory NK cell receptor) (Natural killer-associated transcript 3) (NKAT-3) (p70 natural killer cell receptor clones CL-2/CL-11) (p70 NK receptor CL-2/CL-11) (CD antigen CD158e)
Q9ULY5	C-type lectin domain family 4 member E (C-type lectin superfamily member 9) (Macrophage-inducible C-type lectin) (MINCLE)
O43508	Tumor necrosis factor ligand superfamily member 12 (APO3 ligand) (TNF-related weak inducer of apoptosis) (TWEAK) [Cleaved into: Tumor necrosis factor ligand superfamily member 12, membrane form; Tumor necrosis factor ligand superfamily member 12, secreted form]
P01857	Immunoglobulin heavy constant gamma 1 (Ig gamma-1 chain C region) (Ig gamma-1 chain C region EU) (Ig gamma-1 chain C region KOL) (Ig gamma-1 chain C region NIE)
O75354	Ectonucleoside triphosphate diphosphohydrolase 6 (NTPDase 6) (EC 3.6.1.6) (CD39 antigen-like 2)
Q9H6X2	Anthrax toxin receptor 1 (Tumor endothelial marker 8)
Q3KPI0	Carcinoembryonic antigen-related cell adhesion molecule 21
P22760	Arylacetamide deacetylase (EC 3.1.1.3)
P26717	NKG2-C type II integral membrane protein (CD159 antigen-like family member C) (NK cell receptor C) (NKG2-C-activating NK receptor) (CD antigen CD159c)
P55899	IgG receptor FcRn large subunit p51 (FcRn) (IgG Fc fragment receptor transporter alpha chain) (Neonatal Fc receptor)
Q9Y6W8	Inducible T-cell costimulator (Activation-inducible lymphocyte immunomediatory molecule) (CD antigen CD278)
P49771	Fms-related tyrosine kinase 3 ligand (Flt3 ligand) (Flt3L) (SL cytokine)
P79483	HLA class II histocompatibility antigen, DR beta 3 chain (MHC class II antigen DRB3)
Q9P0V8	SLAM family member 8 (B-lymphocyte activator macrophage expressed) (BCM-like membrane protein) (CD antigen CD353)
P35613	Basigin (5F7) (Collagenase stimulatory factor) (Extracellular matrix metalloproteinase inducer) (EMMPRIN) (Hepatoma-associated antigen) (HAb18G) (Leukocyte activation antigen M6) (OK blood group antigen) (Tumor cell-derived collagenase stimulatory factor) (TCSF) (CD antigen CD147)
Q92629	Delta-sarcoglycan (Delta-SG) (35 kDa dystrophin-associated glycoprotein) (35DAG)
P55082	Microfibril-associated glycoprotein 3
O00478	Butyrophilin subfamily 3 member A3
P07306	Asialoglycoprotein receptor 1 (ASGP-R 1) (ASGPR 1) (C-type lectin domain family 4 member H1) (Hepatic lectin H1) (HL-1)
Q6UXG3	CMRF35-like molecule 9 (CLM-9) (CD300 antigen-like family member G) (Triggering receptor expressed on myeloid cells 4) (TREM-4) (CD antigen CD300g)
Q8NHK3	Killer cell immunoglobulin-like receptor 2DL5B (CD158 antigen-like family member F2) (Killer cell immunoglobulin-like receptor 2DLX) (CD antigen CD158f2)
P04440	HLA class II histocompatibility antigen, DP beta 1 chain (HLA class II histocompatibility antigen, DP(W4) beta chain) (MHC class II antigen DPB1)
Q16842	CMP-N-acetylneuraminate-beta-galactosamide-alpha-2,3-sialyltransferase 2 (Alpha 2,3-ST 2) (Beta-galactoside alpha-2,3-sialyltransferase 2) (EC 2.4.3.4) (Gal-NAc6S) (Gal-beta-1,3-GalNAc-alpha-2,3-sialyltransferase) (Monosialoganglioside sialyltransferase) (EC 2.4.3.2) (ST3Gal II) (ST3GalII) (ST3GalA.2) (Sialyltransferase 4B) (SIAT4-B)
Q9Y3P8	Signaling threshold-regulating transmembrane adapter 1 (SHP2-interacting transmembrane adapter protein) (Suppression-inducing transmembrane adapter 1) (gp30/40)
Q9H2S6	Tenomodulin (TeM) (hTeM) (Chondromodulin-1-like protein) (ChM1L) (hChM1L) (Chondromodulin-I-like protein) (Myodulin) (Tendin)
Q16585	Beta-sarcoglycan (Beta-SG) (43 kDa dystrophin-associated glycoprotein) (43DAG) (A3b)
Q9HCN6	Platelet glycoprotein VI (GPVI) (Glycoprotein 6)
Q9UIB8	SLAM family member 5 (Cell surface antigen MAX.3) (Hly9-beta) (Leukocyte differentiation antigen CD84) (Signaling lymphocytic activation molecule 5) (CD antigen CD84)
Q9HAT1	Protein ERGIC-53-like (ERGIC53-like protein) (Lectin mannose-binding 1-like) (LMAN1-like protein)
P25189	Myelin protein P0 (Myelin peripheral protein) (MPP) (Myelin protein zero)
Q7LGA3	Heparan sulfate 2-O-sulfotransferase 1 (2-O-sulfotransferase) (2OST) (EC 2.8.2.-)
P17342	Atrial natriuretic peptide receptor 3 (Atrial natriuretic peptide clearance receptor) (Atrial natriuretic peptide receptor type C) (ANP-C) (ANPR-C) (NPR-C)
Q8N3J6	Cell adhesion molecule 2 (Immunoglobulin superfamily member 4D) (IgSF4D) (Nectin-like protein 3) (NECL-3) (Synaptic cell adhesion molecule 2) (SynCAM 2)
O60507	Protein-tyrosine sulfotransferase 1 (EC 2.8.2.20) (Tyrosylprotein sulfotransferase 1) (TPST-1)
Q9UH99	SUN domain-containing protein 2 (Protein unc-84 homolog B) (Rab5-interacting protein) (Rab5IP) (Sad1/unc-84 protein-like 2)
Q01151	CD83 antigen (hCD83) (B-cell activation protein) (Cell surface protein HB15) (CD antigen CD83)
O95150	Tumor necrosis factor ligand superfamily member 15 (TNF ligand-related molecule 1) (Vascular endothelial cell growth inhibitor) [Cleaved into: Tumor necrosis factor ligand superfamily member 15, membrane form; Tumor necrosis factor ligand superfamily member 15, secreted form]
Q13061	Triadin
Q96L08	Sushi domain-containing protein 3
Q495A1	T-cell immunoreceptor with Ig and ITIM domains (V-set and immunoglobulin domain-containing protein 9) (V-set and transmembrane domain-containing protein 3)
P01889	HLA class I histocompatibility antigen, B alpha chain (Human leukocyte antigen B) (HLA-B)
Q16394	Exostosin-1 (EC 2.4.1.224) (EC 2.4.1.225) (Glucuronosyl-N-acetylglucosaminyl-proteoglycan/N-acetylglucosaminyl-proteoglycan 4-alpha-N-acetylglucosaminyltransferase) (Multiple exostoses protein 1) (Putative tumor suppressor protein EXT1)
Q99706	Killer cell immunoglobulin-like receptor 2DL4 (CD158 antigen-like family member D) (G9P) (Killer cell inhibitory receptor 103AS) (KIR-103AS) (MHC class I NK cell receptor KIR103AS) (CD antigen CD158d)
Q3SXY7	Leucine-rich repeat, immunoglobulin-like domain and transmembrane domain-containing protein 3
P01909	HLA class II histocompatibility antigen, DQ alpha 1 chain (DC-1 alpha chain) (DC-alpha) (HLA-DCA) (MHC class II DQA1)
Q6UVW9	C-type lectin domain family 2 member A (Keratinocyte-associated C-type lectin) (KACL) (Proliferation-induced lymphocyte-associated receptor) (PILAR)
P16471	Prolactin receptor (PRL-R)
Q9UJ71	C-type lectin domain family 4 member K (Langerin) (CD antigen CD207)
P07307	Asialoglycoprotein receptor 2 (ASGP-R 2) (ASGPR 2) (C-type lectin domain family 4 member H2) (Hepatic lectin H2) (HL-2)
A6NFU0	Ig-like V-type domain-containing protein FAM187A
P04439	HLA class I histocompatibility antigen, A alpha chain (Human leukocyte antigen A) (HLA-A)
P09564	T-cell antigen CD7 (GP40) (T-cell leukemia antigen) (T-cell surface antigen Leu-9) (TP41) (CD antigen CD7)
Q8WWV6	High affinity immunoglobulin alpha and immunoglobulin mu Fc receptor (Fc alpha/mu receptor) (CD antigen CD351)
P54753	Ephrin type-B receptor 3 (EC 2.7.10.1) (EPH-like tyrosine kinase 2) (EPH-like kinase 2) (Embryonic kinase 2) (EK2) (hEK2) (Tyrosine-protein kinase TYRO6)
O60704	Protein-tyrosine sulfotransferase 2 (EC 2.8.2.20) (Tyrosylprotein sulfotransferase 2) (TPST-2)
Q9UNP4	Lactosylceramide alpha-2,3-sialyltransferase (EC 2.4.3.9) (CMP-NeuAc:lactosylceramide alpha-2,3-sialyltransferase) (GM3 synthase) (Ganglioside GM3 synthase) (ST3Gal V) (ST3GalV) (Sialyltransferase 9)
P01860	Immunoglobulin heavy constant gamma 3 (HDC) (Heavy chain disease protein) (Ig gamma-3 chain C region)
Q14626	Interleukin-11 receptor subunit alpha (IL-11 receptor subunit alpha) (IL-11R subunit alpha) (IL-11R-alpha) (IL-11RA) [Cleaved into: Soluble interleukin-11 receptor subunit alpha (sIL-11R) (sIL-11RA) (sIL11RA)]
Q8NC01	C-type lectin domain family 1 member A (C-type lectin-like receptor 1) (CLEC-1)
Q9UMR7	C-type lectin domain family 4 member A (C-type lectin DDB27) (C-type lectin superfamily member 6) (Dendritic cell immunoreceptor) (Lectin-like immunoreceptor) (CD antigen CD367)
Q6ISU1	Pre T-cell antigen receptor alpha (pT-alpha) (pTa) (pT-alpha-TCR)
Q92729	Receptor-type tyrosine-protein phosphatase U (R-PTP-U) (EC 3.1.3.48) (Pancreatic carcinoma phosphatase 2) (PCP-2) (Protein-tyrosine phosphatase J) (PTP-J) (hPTP-J) (Protein-tyrosine phosphatase pi) (PTP pi) (Protein-tyrosine phosphatase receptor omicron) (PTP-RO) (Receptor-type protein-tyrosine phosphatase psi) (R-PTP-psi)
Q9NP99	Triggering receptor expressed on myeloid cells 1 (TREM-1) (Triggering receptor expressed on monocytes 1) (CD antigen CD354)
Q10589	Bone marrow stromal antigen 2 (BST-2) (HM1.24 antigen) (Tetherin) (CD antigen CD317)
Q9UGN4	CMRF35-like molecule 8 (CLM-8) (CD300 antigen-like family member A) (CMRF-35-H9) (CMRF35-H9) (CMRF35-H) (IRC1/IRC2) (Immunoglobulin superfamily member 12) (IgSF12) (Inhibitory receptor protein 60) (IRp60) (NK inhibitory receptor) (CD antigen CD300a)
P31994	Low affinity immunoglobulin gamma Fc region receptor II-b (IgG Fc receptor II-b) (CDw32) (Fc-gamma RII-b) (Fc-gamma-RIIb) (FcRII-b) (CD antigen CD32)
O15533	Tapasin (TPN) (TPSN) (NGS-17) (TAP-associated protein) (TAP-binding protein)
P13747	HLA class I histocompatibility antigen, alpha chain E (MHC class I antigen E) [Cleaved into: Soluble HLA class I histocompatibility antigen, alpha chain E (sHLA-E)]
P07359	Platelet glycoprotein Ib alpha chain (GP-Ib alpha) (GPIb-alpha) (GPIbA) (Glycoprotein Ibalpha) (Antigen CD42b-alpha) (CD antigen CD42b) [Cleaved into: Glycocalicin]
Q8NDV1	Alpha-N-acetylgalactosaminide alpha-2,6-sialyltransferase 3 (EC 2.4.3.7) (GalNAc alpha-2,6-sialyltransferase III) (ST6GalNAc III) (ST6GalNAcIII) (STY) (Sialyltransferase 7C) (SIAT7-C)
Q92692	Nectin-2 (Herpes virus entry mediator B) (Herpesvirus entry mediator B) (HveB) (Nectin cell adhesion molecule 2) (Poliovirus receptor-related protein 2) (CD antigen CD112)
Q9Y663	Heparan sulfate glucosamine 3-O-sulfotransferase 3A1 (EC 2.8.2.30) (Heparan sulfate D-glucosaminyl 3-O-sulfotransferase 3A1) (3-OST-3A) (Heparan sulfate 3-O-sulfotransferase 3A1) (h3-OST-3A)
P01903	HLA class II histocompatibility antigen, DR alpha chain (MHC class II antigen DRA)
Q5DX21	Immunoglobulin superfamily member 11 (IgSF11) (Brain and testis-specific immunoglobulin superfamily protein) (Bt-IGSF) (V-set and immunoglobulin domain-containing protein 3)
O43557	Tumor necrosis factor ligand superfamily member 14 (Herpes virus entry mediator ligand) (HVEM-L) (Herpesvirus entry mediator ligand) (CD antigen CD258) [Cleaved into: Tumor necrosis factor ligand superfamily member 14, membrane form; Tumor necrosis factor ligand superfamily member 14, soluble form]
Q14952	Killer cell immunoglobulin-like receptor 2DS3 (Natural killer-associated transcript 7) (NKAT-7)
P29965	CD40 ligand (CD40-L) (T-cell antigen Gp39) (TNF-related activation protein) (TRAP) (Tumor necrosis factor ligand superfamily member 5) (CD antigen CD154) [Cleaved into: CD40 ligand, membrane form; CD40 ligand, soluble form (sCD40L)]
Q8N743	Killer cell immunoglobulin-like receptor 3DL3 (CD158 antigen-like family member Z) (Killer cell inhibitory receptor 1) (CD antigen CD158z)
P98172	Ephrin-B1 (EFL-3) (ELK ligand) (ELK-L) (EPH-related receptor tyrosine kinase ligand 2) (LERK-2) [Cleaved into: Ephrin-B1 C-terminal fragment (Ephrin-B1 CTF); Ephrin-B1 intracellular domain (Ephrin-B1 ICD)]
Q5SQ64	Lymphocyte antigen 6 complex locus protein G6f
Q9UN66	Protocadherin beta-8 (PCDH-beta-8) (Protocadherin-3I)
Q9UJ37	Alpha-N-acetylgalactosaminide alpha-2,6-sialyltransferase 2 (EC 2.4.3.3) (GalNAc alpha-2,6-sialyltransferase II) (ST6GalNAc II) (ST6GalNAcII) (SThM) (Sialyltransferase 7B) (SIAT7-B)
O60476	Mannosyl-oligosaccharide 1,2-alpha-mannosidase IB (EC 3.2.1.113) (Mannosidase alpha class 1A member 2) (Processing alpha-1,2-mannosidase IB) (Alpha-1,2-mannosidase IB)
P13726	Tissue factor (TF) (Coagulation factor III) (Thromboplastin) (CD antigen CD142)
P06340	HLA class II histocompatibility antigen, DO alpha chain (MHC DN-alpha) (MHC DZ alpha) (MHC class II antigen DOA)
Q92637	Putative high affinity immunoglobulin gamma Fc receptor IB (IgG Fc receptor IB) (Fc gamma receptor IB pseudogene) (Fc-gamma RIB) (FcRIB) (hFcgammaRIB)
P09603	Macrophage colony-stimulating factor 1 (CSF-1) (M-CSF) (MCSF) (Lanimostim) (Proteoglycan macrophage colony-stimulating factor) (PG-M-CSF) [Cleaved into: Processed macrophage colony-stimulating factor 1; Macrophage colony-stimulating factor 1 43 kDa subunit]
Q96PL5	Erythroid membrane-associated protein (hERMAP) (Radin blood group antigen) (Scianna blood group antigen)
Q6UXB4	C-type lectin domain family 4 member G (Liver and lymph node sinusoidal endothelial cell C-type lectin) (LSECtin)
P48023	Tumor necrosis factor ligand superfamily member 6 (Apoptosis antigen ligand) (APTL) (CD95 ligand) (CD95-L) (Fas antigen ligand) (Fas ligand) (FasL) (CD antigen CD178) [Cleaved into: Tumor necrosis factor ligand superfamily member 6, membrane form; Tumor necrosis factor ligand superfamily member 6, soluble form (Receptor-binding FasL ectodomain) (Soluble Fas ligand) (sFasL); ADAM10-processed FasL …
Q96JF0	Beta-galactoside alpha-2,6-sialyltransferase 2 (Alpha 2,6-ST 2) (EC 2.4.3.1) (CMP-N-acetylneuraminate-beta-galactosamide-alpha-2,6-sialyltransferase 2) (ST6Gal II) (ST6GalII) (hST6Gal II) (Sialyltransferase 2)
O60909	Beta-1,4-galactosyltransferase 2 (Beta-1,4-GalTase 2) (Beta4Gal-T2) (b4Gal-T2) (EC 2.4.1.-) (Beta-N-acetylglucosaminyl-glycolipid beta-1,4-galactosyltransferase) (Beta-N-acetylglucosaminylglycopeptide beta-1,4-galactosyltransferase) (EC 2.4.1.38) (Lactose synthase A protein) (EC 2.4.1.22) (N-acetyllactosamine synthase) (EC 2.4.1.90) (Nal synthase) (UDP-Gal:beta-GlcNAc beta-1,4-galactosyltransfera…
Q14943	Killer cell immunoglobulin-like receptor 3DS1 (Natural killer-associated transcript 10) (NKAT-10)
W5XKT8	Sperm acrosome membrane-associated protein 6 (BACHELOR-like protein)
B6A8C7	T-cell-interacting, activating receptor on myeloid cells protein 1 (OSCAR-like transcript-2 protein) (OLT-2)
Q2HXU8	C-type lectin domain family 12 member B (Macrophage antigen H)
Q8WVQ1	Soluble calcium-activated nucleotidase 1 (SCAN-1) (EC 3.6.1.6) (Apyrase homolog) (Putative MAPK-activating protein PM09) (Putative NF-kappa-B-activating protein 107)
Q99795	Cell surface A33 antigen (Glycoprotein A33)
P01880	Immunoglobulin heavy constant delta (Ig delta chain C region) (Ig delta chain C region NIG-65) (Ig delta chain C region WAH)
Q50LG9	Leucine-rich repeat-containing protein 24
P15514	Amphiregulin (AR) (Colorectum cell-derived growth factor) (CRDGF)
P01135	Protransforming growth factor alpha [Cleaved into: Transforming growth factor alpha (TGF-alpha) (EGF-like TGF) (ETGF) (TGF type 1)]
O60487	Myelin protein zero-like protein 2 (Epithelial V-like antigen 1)
Q8N0W4	Neuroligin-4, X-linked (Neuroligin X) (HNLX)
Q9UN72	Protocadherin alpha-7 (PCDH-alpha-7)
P15907	Beta-galactoside alpha-2,6-sialyltransferase 1 (Alpha 2,6-ST 1) (EC 2.4.3.1) (B-cell antigen CD75) (CMP-N-acetylneuraminate-beta-galactosamide-alpha-2,6-sialyltransferase 1) (ST6Gal I) (ST6GalI) (Sialyltransferase 1)
Q8NFZ8	Cell adhesion molecule 4 (Immunoglobulin superfamily member 4C) (IgSF4C) (Nectin-like protein 4) (NECL-4) (TSLC1-like protein 2)
P16410	Cytotoxic T-lymphocyte protein 4 (Cytotoxic T-lymphocyte-associated antigen 4) (CTLA-4) (CD antigen CD152)
Q86T26	Transmembrane protease serine 11B (EC 3.4.21.-) (Airway trypsin-like protease 5)
Q08ET2	Sialic acid-binding Ig-like lectin 14 (Siglec-14)
Q8NFZ3	Neuroligin-4, Y-linked (Neuroligin Y)
Q9P126	C-type lectin domain family 1 member B (C-type lectin-like receptor 2) (CLEC-2)
O60939	Sodium channel subunit beta-2
Q8TD07	Retinoic acid early transcript 1E (Lymphocyte effector toxicity activation ligand) (NKG2D ligand 4) (N2DL-4) (NKG2DL4) (RAE-1-like transcript 4) (UL16-binding protein 4)
P43627	Killer cell immunoglobulin-like receptor 2DL2 (CD158 antigen-like family member B1) (Natural killer-associated transcript 6) (NKAT-6) (p58 natural killer cell receptor clone CL-43) (p58 NK receptor CL-43) (CD antigen CD158b1)
B7Z8K6	T cell receptor delta constant
P54709	Sodium/potassium-transporting ATPase subunit beta-3 (Sodium/potassium-dependent ATPase subunit beta-3) (ATPB-3) (CD antigen CD298)
Q8N109	Killer cell immunoglobulin-like receptor 2DL5A (CD antigen CD158f1)
Q6ZMC9	Sialic acid-binding Ig-like lectin 15 (Siglec-15) (CD33 antigen-like 3)
Q7Z4T8	Inactive polypeptide N-acetylgalactosaminyltransferase-like protein 5 (Polypeptide GalNAc transferase 15) (GalNAc-T15) (pp-GaNTase 15) (Protein-UDP acetylgalactosaminyltransferase 15) (UDP-GalNAc:polypeptide N-acetylgalactosaminyltransferase 15)
Q9Y5Z0	Beta-secretase 2 (EC 3.4.23.45) (Aspartic-like protease 56 kDa) (Aspartyl protease 1) (ASP1) (Asp 1) (Beta-site amyloid precursor protein cleaving enzyme 2) (Beta-site APP cleaving enzyme 2) (Down region aspartic protease) (DRAP) (Memapsin-1) (Membrane-associated aspartic protease 1) (Theta-secretase)
Q9UBV7	Beta-1,4-galactosyltransferase 7 (Beta-1,4-GalTase 7) (Beta4Gal-T7) (b4Gal-T7) (EC 2.4.1.-) (Proteoglycan UDP-galactose:beta-xylose beta1,4-galactosyltransferase I) (UDP-Gal:beta-GlcNAc beta-1,4-galactosyltransferase 7) (UDP-galactose:beta-N-acetylglucosamine beta-1,4-galactosyltransferase 7) (UDP-galactose:beta-xylose beta-1,4-galactosyltransferase) (XGPT) (XGalT-1) (Xylosylprotein 4-beta-galact…
Q11203	CMP-N-acetylneuraminate-beta-1,4-galactoside alpha-2,3-sialyltransferase (EC 2.4.3.6) (Beta-galactoside alpha-2,3-sialyltransferase 3) (Alpha 2,3-ST 3) (Gal beta-1,3(4) GlcNAc alpha-2,3 sialyltransferase) (N-acetyllactosaminide alpha-2,3-sialyltransferase) (ST3Gal III) (ST3GalIII) (ST3N) (Sialyltransferase 6)
Q12797	Aspartyl/asparaginyl beta-hydroxylase (EC 1.14.11.16) (Aspartate beta-hydroxylase) (ASP beta-hydroxylase) (Peptide-aspartate beta-dioxygenase)
O94766	Galactosylgalactosylxylosylprotein 3-beta-glucuronosyltransferase 3 (EC 2.4.1.135) (Beta-1,3-glucuronyltransferase 3) (Glucuronosyltransferase I) (GlcAT-I) (UDP-GlcUA:Gal beta-1,3-Gal-R glucuronyltransferase) (GlcUAT-I)
O60513	Beta-1,4-galactosyltransferase 4 (Beta-1,4-GalTase 4) (Beta4Gal-T4) (b4Gal-T4) (EC 2.4.1.-) (Beta-N-acetylglucosaminyl-glycolipid beta-1,4-galactosyltransferase) (Lactotriaosylceramide beta-1,4-galactosyltransferase) (EC 2.4.1.275) (N-acetyllactosamine synthase) (EC 2.4.1.90) (Nal synthase) (UDP-Gal:beta-GlcNAc beta-1,4-galactosyltransferase 4) (UDP-galactose:beta-N-acetylglucosamine beta-1,4-gal…
Q496F6	CMRF35-like molecule 2 (CLM-2) (CD300 antigen-like family member E) (CMRF35-A5) (Immune receptor expressed on myeloid cells 2) (IREM-2) (Polymeric immunoglobulin receptor 2) (PIgR-2) (PIgR2) (Poly-Ig receptor 2) (CD antigen CD300e)
P01893	Putative HLA class I histocompatibility antigen, alpha chain H (HLA-12.4) (HLA-AR) (MHC class I antigen H)
Q86VZ4	Low-density lipoprotein receptor-related protein 11 (LRP-11)
Q8NET5	NFAT activation molecule 1 (Calcineurin/NFAT-activating ITAM-containing protein) (NFAT-activating protein with ITAM motif 1)
Q8N6P7	Interleukin-22 receptor subunit alpha-1 (IL-22 receptor subunit alpha-1) (IL-22R-alpha-1) (IL-22RA1) (Cytokine receptor class-II member 9) (Cytokine receptor family 2 member 9) (CRF2-9) (ZcytoR11)
Q6GTX8	Leukocyte-associated immunoglobulin-like receptor 1 (LAIR-1) (hLAIR1) (CD antigen CD305)
Q86YT9	Junctional adhesion molecule-like (Adhesion molecule interacting with CXADR antigen 1) (Dendritic cell-specific protein CREA7-1)
Q96JJ7	Protein disulfide-isomerase TMX3 (EC 5.3.4.1) (Thioredoxin domain-containing protein 10) (Thioredoxin-related transmembrane protein 3)
O75888	Tumor necrosis factor ligand superfamily member 13 (A proliferation-inducing ligand) (APRIL) (TNF- and APOL-related leukocyte expressed ligand 2) (TALL-2) (TNF-related death ligand 1) (TRDL-1) (CD antigen CD256)
P05538	HLA class II histocompatibility antigen, DQ beta 2 chain (HLA class II histocompatibility antigen, DX beta chain) (MHC class II antigen DQB2)
Q16790	Carbonic anhydrase 9 (EC 4.2.1.1) (Carbonate dehydratase IX) (Carbonic anhydrase IX) (CA-IX) (CAIX) (Membrane antigen MN) (P54/58N) (Renal cell carcinoma-associated antigen G250) (RCC-associated antigen G250) (pMW1)
P01859	Immunoglobulin heavy constant gamma 2 (Ig gamma-2 chain C region) (Ig gamma-2 chain C region DOT) (Ig gamma-2 chain C region TIL) (Ig gamma-2 chain C region ZIE)
P33908	Mannosyl-oligosaccharide 1,2-alpha-mannosidase IA (EC 3.2.1.113) (Man(9)-alpha-mannosidase) (Man9-mannosidase) (Mannosidase alpha class 1A member 1) (Processing alpha-1,2-mannosidase IA) (Alpha-1,2-mannosidase IA)
A0A5B9	T cell receptor beta constant 2
O60895	Receptor activity-modifying protein 2 (Calcitonin-receptor-like receptor activity-modifying protein 2) (CRLR activity-modifying protein 2)
Q6P7N7	Transmembrane protein 81
Q9Y5Y7	Lymphatic vessel endothelial hyaluronic acid receptor 1 (LYVE-1) (Cell surface retention sequence-binding protein 1) (CRSBP-1) (Extracellular link domain-containing protein 1) (Hyaluronic acid receptor)
Q15768	Ephrin-B3 (EPH-related receptor transmembrane ligand ELK-L3) (EPH-related receptor tyrosine kinase ligand 8) (LERK-8)
P54760	Ephrin type-B receptor 4 (EC 2.7.10.1) (Hepatoma transmembrane kinase) (Tyrosine-protein kinase TYRO11)
Q16653	Myelin-oligodendrocyte glycoprotein
Q30201	Hereditary hemochromatosis protein (HLA-H)
Q8N126	Cell adhesion molecule 3 (Brain immunoglobulin receptor) (Immunoglobulin superfamily member 4B) (IgSF4B) (Nectin-like protein 1) (NECL-1) (Synaptic cell adhesion molecule 3) (SynCAM3) (TSLC1-like protein 1) (TSLL1)
Q9BX67	Junctional adhesion molecule C (JAM-C) (JAM-2) (Junctional adhesion molecule 3) (JAM-3) [Cleaved into: Soluble form of JAM-C (sJAM-C)]
O95727	Cytotoxic and regulatory T-cell molecule (Class-I MHC-restricted T-cell-associated molecule) (CD antigen CD355)
P52799	Ephrin-B2 (EPH-related receptor tyrosine kinase ligand 5) (LERK-5) (HTK ligand) (HTK-L)
P78310	Coxsackievirus and adenovirus receptor (CAR) (hCAR) (CVB3-binding protein) (Coxsackievirus B-adenovirus receptor) (HCVADR)
Q6UX27	V-set and transmembrane domain-containing protein 1 (Signal inhibitory receptor on leukocytes-1) (SIRL-1)
Q6UXG8	Butyrophilin-like protein 9
P06729	T-cell surface antigen CD2 (Erythrocyte receptor) (LFA-2) (LFA-3 receptor) (Rosette receptor) (T-cell surface antigen T11/Leu-5) (CD antigen CD2)
P01906	HLA class II histocompatibility antigen, DQ alpha 2 chain (DX alpha chain) (HLA class II histocompatibility antigen, DQ(6) alpha chain) (HLA-DQA1) (MHC class II DQA2)
Q6UXZ3	CMRF35-like molecule 5 (CLM-5) (CD300 antigen-like family member D) (CMRF35-A4) (CD antigen CD300d)
Q9H6B4	CXADR-like membrane protein (Adipocyte adhesion molecule) (Coxsackie- and adenovirus receptor-like membrane protein) (CAR-like membrane protein)
Q16849	Receptor-type tyrosine-protein phosphatase-like N (R-PTP-N) (Islet cell antigen 512) (ICA 512) (Islet cell autoantigen 3) (PTP IA-2) [Cleaved into: ICA512-N-terminal fragment (ICA512-NTF); ICA512-transmembrane fragment (ICA512-TMF); ICA512-cleaved cytosolic fragment (ICA512-CCF)]
O00481	Butyrophilin subfamily 3 member A1 (CD antigen CD277)
D3W0D1	Killer cell lectin-like receptor subfamily F member 2 (Lectin-like receptor F2) (Activating coreceptor NKp65)
Q6ZS10	C-type lectin domain family 17, member A (Prolectin)
Q8IUN9	C-type lectin domain family 10 member A (C-type lectin superfamily member 14) (Macrophage lectin 2) (CD antigen CD301)
P10321	HLA class I histocompatibility antigen, C alpha chain (HLA-C) (HLA-Cw) (Human leukocyte antigen C)
Q6H3X3	UL-16 binding protein 5 (Retinoic acid early transcript 1G protein)
P01920	HLA class II histocompatibility antigen, DQ beta 1 chain (MHC class II antigen DQB1)
Q9H9P2	Chondrolectin (Transmembrane protein MT75)
Q15109	Advanced glycosylation end product-specific receptor (Receptor for advanced glycosylation end products)
Q9Y227	Ectonucleoside triphosphate diphosphohydrolase 4 (NTPDase 4) (EC 3.6.1.15) (EC 3.6.1.6) (Golgi UDPase) (Lysosomal apyrase-like protein of 70 kDa) (Uridine-diphosphatase) (UDPase) (EC 3.6.1.42)
P01861	Immunoglobulin heavy constant gamma 4 (Ig gamma-4 chain C region)
A8MWY0	Endosome/lysosome-associated apoptosis and autophagy regulator family member 2 (Estrogen-induced gene 121-like protein) (hEIG121L)
Q96IQ7	V-set and immunoglobulin domain-containing protein 2 (Cortical thymocyte-like protein) (CT-like protein)
Q9BXN2	C-type lectin domain family 7 member A (Beta-glucan receptor) (C-type lectin superfamily member 12) (Dendritic cell-associated C-type lectin 1) (DC-associated C-type lectin 1) (Dectin-1) (CD antigen CD369)
Q02846	Retinal guanylyl cyclase 1 (RETGC-1) (EC 4.6.1.2) (CG-E) (Guanylate cyclase 2D, retinal) (Rod outer segment membrane guanylate cyclase) (ROS-GC)
Q5T2D2	Trem-like transcript 2 protein (TLT-2) (Triggering receptor expressed on myeloid cells-like protein 2)
P32970	CD70 antigen (CD27 ligand) (CD27-L) (Tumor necrosis factor ligand superfamily member 7) (CD antigen CD70)
Q07108	Early activation antigen CD69 (Activation inducer molecule) (AIM) (BL-AC/P26) (C-type lectin domain family 2 member C) (EA1) (Early T-cell activation antigen p60) (GP32/28) (Leukocyte surface antigen Leu-23) (MLR-3) (CD antigen CD69)
O95944	Natural cytotoxicity triggering receptor 2 (Lymphocyte antigen 95 homolog) (NK cell-activating receptor) (Natural killer cell p44-related protein) (NK-p44) (NKp44) (CD antigen CD336)
Q969Z4	Tumor necrosis factor receptor superfamily member 19L (Receptor expressed in lymphoid tissues)
Q6UXL0	Interleukin-20 receptor subunit beta (IL-20 receptor subunit beta) (IL-20R-beta) (IL-20RB) (Fibronectin type III domain containing 6) (FNDC6) (IL-20R2)
Q96LA6	Fc receptor-like protein 1 (FcR-like protein 1) (FcRL1) (Fc receptor homolog 1) (FcRH1) (IFGP family protein 1) (hIFGP1) (Immune receptor translocation-associated protein 5) (CD antigen CD307a)
Q8NFZ4	Neuroligin-2
O43736	Integral membrane protein 2A (Protein E25)
P12318	Low affinity immunoglobulin gamma Fc region receptor II-a (IgG Fc receptor II-a) (CDw32) (Fc-gamma RII-a) (Fc-gamma-RIIa) (FcRII-a) (CD antigen CD32)
P78410	Butyrophilin subfamily 3 member A2
Q96FE7	Phosphoinositide-3-kinase-interacting protein 1 (PI3K-interacting protein 1) (Kringle domain-containing protein HGFL)
Q8IWT1	Sodium channel subunit beta-4
P51512	Matrix metalloproteinase-16 (MMP-16) (EC 3.4.24.-) (MMP-X2) (Membrane-type matrix metalloproteinase 3) (MT-MMP 3) (MTMMP3) (Membrane-type-3 matrix metalloproteinase) (MT3-MMP) (MT3MMP)
P17693	HLA class I histocompatibility antigen, alpha chain G (HLA G antigen) (MHC class I antigen G) [Cleaved into: Soluble HLA class I histocompatibility antigen, alpha chain G (sHLA-G)]
P43628	Killer cell immunoglobulin-like receptor 2DL3 (CD158 antigen-like family member B2) (KIR-023GB) (Killer inhibitory receptor cl 2-3) (NKAT2a) (NKAT2b) (Natural killer-associated transcript 2) (NKAT-2) (p58 natural killer cell receptor clone CL-6) (p58 NK receptor CL-6) (p58.2 MHC class-I-specific NK receptor) (CD antigen CD158b2)
Q13477	Mucosal addressin cell adhesion molecule 1 (MAdCAM-1) (hMAdCAM-1)
Q12918	Killer cell lectin-like receptor subfamily B member 1 (C-type lectin domain family 5 member B) (HNKR-P1a) (NKR-P1A) (Natural killer cell surface protein P1A) (CD antigen CD161)
P01850	T cell receptor beta constant 1
Q6UW88	Epigen (Epithelial mitogen) (EPG)
P51511	Matrix metalloproteinase-15 (MMP-15) (EC 3.4.24.-) (Membrane-type matrix metalloproteinase 2) (MT-MMP 2) (MTMMP2) (Membrane-type-2 matrix metalloproteinase) (MT2-MMP) (MT2MMP) (SMCP-2)
P15291	Beta-1,4-galactosyltransferase 1 (Beta-1,4-GalTase 1) (Beta4Gal-T1) (b4Gal-T1) (EC 2.4.1.-) (Beta-N-acetylglucosaminyl-glycolipid beta-1,4-galactosyltransferase) (Beta-N-acetylglucosaminylglycopeptide beta-1,4-galactosyltransferase) (EC 2.4.1.38) (Lactose synthase A protein) (EC 2.4.1.22) (N-acetyllactosamine synthase) (EC 2.4.1.90) (Nal synthase) (Neolactotriaosylceramide beta-1,4-galactosyltran…
Q96NY8	Nectin-4 (Ig superfamily receptor LNIR) (Nectin cell adhesion molecule 4) (Poliovirus receptor-related protein 4) [Cleaved into: Processed poliovirus receptor-related protein 4]
P21854	B-cell differentiation antigen CD72 (Lyb-2) (CD antigen CD72)
P19235	Erythropoietin receptor (EPO-R)
Q5JXA9	Signal-regulatory protein beta-2 (SIRP-beta-2) (Protein tyrosine phosphatase non-receptor type substrate 1-like 3) (Protein tyrosine phosphatase non-receptor type substrate protein)
Q14242	P-selectin glycoprotein ligand 1 (PSGL-1) (Selectin P ligand) (CD antigen CD162)
Q9NQX7	Integral membrane protein 2C (Cerebral protein 14) (Transmembrane protein BRI3) [Cleaved into: CT-BRI3]
P04233	HLA class II histocompatibility antigen gamma chain (HLA-DR antigens-associated invariant chain) (Ia antigen-associated invariant chain) (Ii) (CD antigen CD74) [Cleaved into: Class-II-associated invariant chain peptide (CLIP)]
P30511	HLA class I histocompatibility antigen, alpha chain F (CDA12) (HLA F antigen) (Leukocyte antigen F) (MHC class I antigen F)
Q8TDQ0	Hepatitis A virus cellular receptor 2 (HAVcr-2) (T-cell immunoglobulin and mucin domain-containing protein 3) (TIMD-3) (T-cell immunoglobulin mucin receptor 3) (TIM-3) (T-cell membrane protein 3) (CD antigen CD366)
Q96A28	SLAM family member 9 (CD2 family member 10) (CD2F-10) (CD84 homolog 1) (CD84-H1)
O43424	Glutamate receptor ionotropic, delta-2 (GluD2) (GluR delta-2 subunit)
A6NDA9	Leucine-rich repeat, immunoglobulin-like domain and transmembrane domain-containing protein 2 (Leucine-rich repeat-containing protein 22)
Q13261	Interleukin-15 receptor subunit alpha (IL-15 receptor subunit alpha) (IL-15R-alpha) (IL-15RA) (CD antigen CD215) [Cleaved into: Soluble interleukin-15 receptor subunit alpha (sIL-15 receptor subunit alpha) (sIL-15R-alpha) (sIL-15RA)]
P09958	Furin (EC 3.4.21.75) (Dibasic-processing enzyme) (Paired basic amino acid residue-cleaving enzyme) (PACE)
O95196	Chondroitin sulfate proteoglycan 5 (Acidic leucine-rich EGF-like domain-containing brain protein) (Neuroglycan C)
Q9BRK3	Matrix remodeling-associated protein 8 (Limitrin)
P13765	HLA class II histocompatibility antigen, DO beta chain (MHC class II antigen DOB)
Q9UNG2	Tumor necrosis factor ligand superfamily member 18 (Activation-inducible TNF-related ligand) (AITRL) (Glucocorticoid-induced TNF-related ligand) (hGITRL)
Q9NR34	Mannosyl-oligosaccharide 1,2-alpha-mannosidase IC (EC 3.2.1.113) (HMIC) (Mannosidase alpha class 1C member 1) (Processing alpha-1,2-mannosidase IC) (Alpha-1,2-mannosidase IC)
O76036	Natural cytotoxicity triggering receptor 1 (Lymphocyte antigen 94 homolog) (NK cell-activating receptor) (Natural killer cell p46-related protein) (NK-p46) (NKp46) (hNKp46) (CD antigen CD335)
Q7Z7D3	V-set domain-containing T-cell activation inhibitor 1 (B7 homolog 4) (B7-H4) (B7h.5) (Immune costimulatory protein B7-H4) (Protein B7S1) (T-cell costimulatory molecule B7x)
Q6UXG2	Endosome/lysosome-associated apoptosis and autophagy regulator 1 (Estrogen-induced gene 121 protein)
Q9NZ94	Neuroligin-3 (Gliotactin homolog)
Q9H2A7	C-X-C motif chemokine 16 (Scavenger receptor for phosphatidylserine and oxidized low density lipoprotein) (SR-PSOX) (Small-inducible cytokine B16) (Transmembrane chemokine CXCL16)
Q9Y275	Tumor necrosis factor ligand superfamily member 13B (B lymphocyte stimulator) (BLyS) (B-cell-activating factor) (BAFF) (Dendritic cell-derived TNF-like molecule) (TNF- and APOL-related leukocyte expressed ligand 1) (TALL-1) (CD antigen CD257) [Cleaved into: Tumor necrosis factor ligand superfamily member 13b, membrane form; Tumor necrosis factor ligand superfamily member 13b, soluble form]
P02786	Transferrin receptor protein 1 (TR) (TfR) (TfR1) (Trfr) (T9) (p90) (CD antigen CD71) [Cleaved into: Transferrin receptor protein 1, serum form (sTfR)]
Q9ULK0	Glutamate receptor ionotropic, delta-1 (GluD1) (GluR delta-1 subunit)
Q9UBQ6	Exostosin-like 2 (EC 2.4.1.223) (Alpha-1,4-N-acetylhexosaminyltransferase EXTL2) (Alpha-GalNAcT EXTL2) (EXT-related protein 2) (Glucuronyl-galactosyl-proteoglycan 4-alpha-N-acetylglucosaminyltransferase) [Cleaved into: Processed exostosin-like 2]
A6NI73	Leukocyte immunoglobulin-like receptor subfamily A member 5 (CD85 antigen-like family member F) (Immunoglobulin-like transcript 11) (ILT-11) (Leukocyte immunoglobulin-like receptor 9) (LIR-9) (CD antigen CD85f)
P10966	T-cell surface glycoprotein CD8 beta chain (CD antigen CD8b)
Q9Y624	Junctional adhesion molecule A (JAM-A) (Junctional adhesion molecule 1) (JAM-1) (Platelet F11 receptor) (Platelet adhesion molecule 1) (PAM-1) (CD antigen CD321)
Q08708	CMRF35-like molecule 6 (CLM-6) (CD300 antigen-like family member C) (CMRF35-A1) (CMRF-35) (Immunoglobulin superfamily member 16) (IgSF16) (CD antigen CD300c)
Q9NNX6	CD209 antigen (C-type lectin domain family 4 member L) (Dendritic cell-specific ICAM-3-grabbing non-integrin 1) (DC-SIGN) (DC-SIGN1) (CD antigen CD209)
P58335	Anthrax toxin receptor 2 (Capillary morphogenesis gene 2 protein) (CMG-2)
Q8IX05	CD302 antigen (C-type lectin BIMLEC) (C-type lectin domain family 13 member A) (DEC205-associated C-type lectin 1) (Type I transmembrane C-type lectin receptor DCL-1) (CD antigen CD302)
P28068	HLA class II histocompatibility antigen, DM beta chain (MHC class II antigen DMB) (Really interesting new gene 7 protein)
P78423	Fractalkine (C-X3-C motif chemokine 1) (CX3C membrane-anchored chemokine) (Neurotactin) (Small-inducible cytokine D1) [Cleaved into: Processed fractalkine]
Q13410	Butyrophilin subfamily 1 member A1 (BT)
Q969X2	Alpha-N-acetylgalactosaminide alpha-2,6-sialyltransferase 6 (EC 2.4.99.-) (GalNAc alpha-2,6-sialyltransferase VI) (ST6GalNAc VI) (ST6GalNAcVI) (hST6GalNAc VI) (Sialyltransferase 7F) (SIAT7-F)
Q6UWV2	Myelin protein zero-like protein 3
Q86T13	C-type lectin domain family 14 member A (Epidermal growth factor receptor 5) (EGFR-5)
Q68DV7	E3 ubiquitin-protein ligase RNF43 (EC 2.3.2.27) (RING finger protein 43) (RING-type E3 ubiquitin transferase RNF43)
P78380	Oxidized low-density lipoprotein receptor 1 (Ox-LDL receptor 1) (C-type lectin domain family 8 member A) (Lectin-like oxidized LDL receptor 1) (LOX-1) (Lectin-like oxLDL receptor 1) (hLOX-1) (Lectin-type oxidized LDL receptor 1) [Cleaved into: Oxidized low-density lipoprotein receptor 1, soluble form]
P43631	Killer cell immunoglobulin-like receptor 2DS2 (CD158 antigen-like family member J) (NK receptor 183 ActI) (Natural killer-associated transcript 5) (NKAT-5) (p58 natural killer cell receptor clone CL-49) (p58 NK receptor CL-49) (CD antigen CD158j)
Q13326	Gamma-sarcoglycan (Gamma-SG) (35 kDa dystrophin-associated glycoprotein) (35DAG)
Q8N539	Fibrinogen C domain-containing protein 1
P20036	HLA class II histocompatibility antigen, DP alpha 1 chain (DP(W3)) (DP(W4)) (HLA-SB alpha chain) (MHC class II DP3-alpha) (MHC class II DPA1)
A8MVZ5	Putative butyrophilin-like protein 10 pseudogene
A6NJW9	T-cell surface glycoprotein CD8 beta-2 chain (CD8b pseudogene)
