# Supplementary material for: Discovery and Visualization of the Hidden Relationships among N-Glycosylation, Disulfide Bonds, and Membrane Topology
Source: Int J Mol Sci. 2023 Nov 10;24(22):16182. doi: 10.3390/ijms242216182 (PMC10671238; doi:10.3390/ijms242216182)
Supplement: Supplementary file 1 [file ijms-24-16182-s001.zip › ijms-2676210-supplementary/Supplementary Table S4.xlsx]

## Sheet: 1TM_1 N-glycan
Enriched biological processes	GO term	Count	PValue	Genes	Fold Enrichment	Bonferroni	Benjamini
antigen processing and presentation of peptide or polysaccharide antigen via MHC class II	GO:0002504	12	1.34923e-20	P28068, P05538, P28067, P04439, P01889, P01911, P79483, P01920, P13765, P04440, P13762, Q30154	107.856	1.06859e-17	1.06859e-17
antigen processing and presentation	GO:0019882	14	1.27162e-19	P28068, P28067, P04439, Q9NNX6, P13747, P13765, P10321, P13762, P01889, P01911, P79483, P01920, P04440, Q30154	55.9251	1.00712e-16	5.0356e-17
immune response	GO:0006955	27	1.5327e-18	P78423, P28068, Q13477, P06734, P28067, P04439, Q9UMR7, P13747, P13765, P17693, P13762, Q95460, P01911, Q6H3X3, O15533, P79483, P01876, P04440, P30511, P05538, Q9NNX6, P36894, P10321, P55899, P01889, P01920, Q30154	9.76559	1.2139e-15	4.04634e-16
adaptive immune response	GO:0002250	27	2.15985e-18	Q8TDQ0, P28068, P28067, P04439, Q9UMR7, P13747, P13765, P13762, P01859, P01857, P01911, P79483, P01876, P04440, P05538, Q9NNX6, B6A8C7, P10321, O14836, P01889, O00481, Q96PJ5, P01920, Q7Z7D3, Q6UX41, P01861, Q30154	9.62996	1.7106e-15	4.27649e-16
peptide antigen assembly with MHC class II protein complex	GO:0002503	10	7.76725e-17	P28068, P05538, P28067, P01911, P79483, P01920, P13765, P04440, P13762, Q30154	105.741	8.79297e-14	1.23033e-14
antigen processing and presentation of exogenous peptide antigen via MHC class II	GO:0019886	10	8.40585e-14	P28068, P05538, P28067, P01911, P79483, P01920, P13765, P04440, P13762, Q30154	56.1748	6.65628e-11	1.10957e-11
positive regulation of T cell activation	GO:0050870	10	1.55753e-13	P28068, P05538, P28067, P01911, P79483, P01920, P13765, P04440, P13762, Q30154	52.8704	1.23365e-10	1.76223e-11
positive regulation of immune response	GO:0050778	10	3.64387e-13	P28068, P05538, P28067, P01911, P79483, P01920, P13765, P04440, P13762, Q30154	48.5836	2.88585e-10	3.60743e-11
antigen processing and presentation of exogenous peptide antigen via MHC class I, TAP-independent	GO:0002480	7	6.74939e-13	P30511, P04439, P13747, P01889, P01920, P04440, P10321	157.289	5.34524e-10	5.93946e-11
leukocyte activation	GO:0045321	7	2.18786e-11	P30511, P04439, P13747, P01889, P01920, P04440, P10321	104.86	1.73279e-08	1.73279e-09

## Sheet: 1TM_1SS
Enriched biological process	GO term	Count	PValue	Genes	Fold Enrichment	Bonferroni	Benjamini
heparan sulfate proteoglycan biosynthetic process, polysaccharide chain biosynthetic process	GO:0015014	6	4.38748e-10	Q93063, P52849, P52848, O95803, Q16394, Q9H3R1	121.338	3.37836e-07	3.37836e-07
heparin biosynthetic process	GO:0030210	6	3.5668e-09	Q93063, P52849, P52848, O95803, Q16394, Q9H3R1	88.2455	2.74643e-06	1.37322e-06
immune response	GO:0006955	18	9.7567e-09	Q6UXB4, P03986, P48023, P32970, Q8TD07, P15812, O95150, P32971, P01909, P01906, P01903, Q96BF3, Q9Y275, O14931, Q86YC3, P29965, P20036, P23510	5.85936	7.51263e-06	2.50422e-06
heparan sulfate proteoglycan biosynthetic process	GO:0015012	6	4.63887e-08	Q93063, Q9Y662, Q9Y661, O43909, O95803, Q16394	57.1	3.57186e-05	8.92982e-06
homophilic cell adhesion via plasma membrane adhesion molecules	GO:0007156	11	1.1834e-07	Q9UN66, O60487, P07949, Q9Y5E3, P12830, Q96QU1, O14522, Q9UN74, Q9Y5E9, Q96AP7, Q9UN72	10.2277	9.11173e-05	1.82243e-05
positive regulation of T cell proliferation	GO:0042102	8	1.74577e-07	P42701, P32970, Q9Y275, Q12836, P02786, P29965, P20036, P23510	19.3174	0.000134415	2.24041e-05
glycosaminoglycan biosynthetic process	GO:0006024	7	2.36642e-07	Q93063, Q9Y662, Q9Y278, P52849, Q9Y663, P52848, Q16394	26.3368	0.000182198	2.60307e-05
adaptive immune response	GO:0002250	16	4.6303e-07	Q15116, P03986, P11912, Q9NP99, P15812, P01909, B7Z8K6, Q9UNG2, P01906, P01903, P09693, P06340, P0CF51, Q9BZW8, P20036, P04234	5.13598	0.00035647	4.45666e-05
heparan sulfate proteoglycan biosynthetic process, enzymatic modification	GO:0015015	5	6.3952e-07	Q9Y662, Q9Y278, P52849, Q9Y663, P52848	67.4097	0.000492309	5.47145e-05
positive regulation of synapse assembly	GO:0051965	7	1.78528e-06	P54753, Q7L985, Q50LG9, Q6UY18, Q6UXK5, Q9H3W5, Q9NT99	18.8747	0.00137372	0.000137466

## Sheet: 1 N-glycan_1SS
Enriched biological process	GO term	Count	PValue	Genes	Fold Enrichment	Bonferroni	Benjamini
detection of chemical stimulus involved in sensory perception of smell	GO:0050911	290	0	P47881, Q8NGL1, A6NMU1, Q8NGL9, O76100, P0C604, Q6IF00, Q8NGK1, Q8NGK2, Q8NGK0, Q8NGK6, Q8NGK3, Q8NGK4, A6NF89, A6ND48, Q8NGJ0, Q8NGJ1, Q8NGJ4, Q8NGJ5, Q6IFN5, Q8NGJ3, Q8NGJ8, Q8NGJ6, Q8NGJ7, Q9Y5P1, Q9Y5P0, Q8NGI9, Q8NGZ0, O14581, Q8NGZ4, Q8NGZ5, Q8NGZ2, Q8NGZ3, Q8NG92, O95221, Q8NG98, Q8NGZ9, Q8NGZ6, Q9H255, Q8NGI0, Q8NGI3, Q8NGI4, Q8NGI1, A6NM76, Q8NGI2, Q8NGI7, Q8NGI8, Q96RA2, Q8NHB1, Q9Y585,…	29.0257	0	0
G-protein coupled receptor signaling pathway	GO:0007186	323	0	P47881, Q9P1P4, Q8NGL1, A6NMU1, Q9HC97, P04000, P04001, Q14330, Q8NGL9, O76100, P0C604, Q6IF00, Q8NGK1, Q8NGK2, Q8NGK0, Q8NGK6, Q8NGK3, Q8NGK4, A6NF89, A6ND48, Q8TDS5, P32248, P46091, Q9BXC0, Q8NGJ0, Q8NGJ1, Q8NGJ4, Q8NGJ5, Q6IFN5, Q8NGJ3, Q8NGJ8, Q8NGJ6, Q8NGJ7, Q9Y5P1, Q9Y5P0, Q8NGI9, Q8NGZ0, O14581, Q8NGZ4, Q8NGZ5, Q8NGZ2, Q8NGZ3, Q8NG92, O95221, Q8NG98, Q8NGZ9, Q8NGZ6, Q9H255, P31391, Q8NGI0,…	14.5328	0	0
sensory perception of smell	GO:0007608	56	2.58504e-59	Q15612, Q9H207, Q15615, Q9UKL2, Q8NGP2, P0C7N1, Q8NGP3, Q8NH10, Q8NGP6, Q8NGP4, Q6IF36, Q8NGL1, Q96R09, Q8NGP8, P0C7N5, Q15620, Q8N146, P58181, Q8NGG7, Q15622, Q8NGG8, Q96RD0, Q13606, Q9NQN1, Q8NH51, Q9NZP0, Q9NZP5, Q9GZM6, Q9H2C8, Q8NGG4, Q8NGF7, Q9H346, Q8NH85, Q9H342, Q9H341, Q9H344, Q96RC9, Q9H340, Q8N0Y5, Q8N162, Q96R27, Q8NGF4, P0C617, Q8NHC4, Q9Y5P0, Q8NGE9, Q96RB7, O95221, P0DMU2, Q6IEU7,…	21.0552	2.04735e-56	6.8245e-57
adaptive immune response	GO:0002250	67	4.80036e-31	A0A0A6YYG3, A0A0A6YYK7, A0A0A6YYG2, A0A0A6YYK6, Q8TD43, P04435, A0A0J9YXY3, P04437, A0A0A6YYK1, A0A0B4J265, A0A0B4J1U4, A0A0B4J264, A0A0B4J1U6, A0A0B4J268, A0A0K0K1B3, A0A075B6W5, A0A5A2, A0JD32, A0A0A6YYJ7, A0A075B6N4, A0A075B6N3, A0A075B6N1, P0DP01, A0A578, A0A075B6J6, A0A0K0K1C4, A0A0J9YX75, A0A576, A0A0B4J2E0, A0A0C4DH30, A0A0C4DH35, A0A0A6YYC5, P06315, A0A0B4J280, A0A0B4J241, A0A0B4J245, A0A…	5.74795	3.80188e-28	9.50471e-29
G-protein coupled receptor signaling pathway, coupled to cyclic nucleotide second messenger	GO:0007187	16	1.60276e-11	P49286, P08912, Q8NHC4, P25021, Q8NGC9, Q8NGA5, Q8NGC8, Q8NGA6, Q13639, P32246, O60755, O60403, Q8NGN1, P31391, P21728, Q9Y4A9	10.6433	1.26939e-08	2.53878e-09
cell surface receptor signaling pathway	GO:0007166	31	1.06643e-10	A0A0A6YYG3, A0A0A6YYG2, P04435, A0A0J9YXY3, A0A0B4J1U6, P25090, A0A0K0K1D8, P32246, A0A0K0K1B3, P0DPF7, P01733, A0A5A2, A0A0A6YYD4, P24530, P25025, P01574, A0A1B0GX68, A0A075B6N4, A0A075B6N3, A0A075B6N1, A0A578, A0A0K0K1A5, A0A597, A0A599, A0A0K0K1C4, A0A576, A0A0J9YX75, A0A0B4J2E0, A0A0C4DH59, A0A5B7, A0A5B6	4.14981	8.4461e-08	1.40768e-08
protein-chromophore linkage	GO:0018298	8	5.29563e-08	P0DN77, Q6U736, P47804, P0DN78, O14718, P03999, P04000, P04001	20.3474	4.19405e-05	5.24267e-06
cellular response to light stimulus	GO:0071482	8	5.29563e-08	P0DN77, Q6U736, P47804, P0DN78, O14718, P03999, P04000, P04001	20.3474	4.19405e-05	5.24267e-06
positive regulation of cytosolic calcium ion concentration	GO:0007204	16	2.68781e-06	P35408, Q8TD43, Q9P296, P25090, O00574, P32246, O00421, P32248, P41597, O00590, Q9HC97, P24530, P47901, O14842, P25025, P21730	4.52165	0.00212648	0.000236527
immune response	GO:0006955	30	5.1271e-06	P06315, A0A0A6YYK7, A0A0B4J280, P04435, P04437, A0A0B4J264, P32246, O00421, P32248, P41597, P17213, O00590, P01737, P01733, A0JD32, P25025, P25105, P05113, P25021, P35408, A0A075B6T8, P03979, O00574, A0A075B6J6, A0A087WT02, P18510, P06331, A0A0A6YYC5, A0A075B6X5, P21730	2.60996	0.00405244	0.000406066

## Sheet: 1-3 TM_N-glycan_SS
Enriched biological process	GO term	Count	PValue	Genes	Fold Enrichment	Bonferroni	Benjamini
immune response	GO:0006955	59	1.731e-35	P01880, P78423, Q13477, Q9Y6W8, P04439, P13747, O43557, Q8TD07, O95150, P01911, P79483, Q9Y275, P04440, P43631, P29965, P20036, P30511, P05538, P10966, Q9NNX6, P15812, P32970, P01909, P10321, P01906, P01903, P43628, P43629, Q8WVN6, P28068, Q92637, Q6UXB4, P28067, O75888, Q9UMR7, Q14943, P13765, P17693, P31995, P31994, P13762, Q95460, Q9ULY5, Q6H3X3, O15533, P01730, P01850, P01893, P48023, O43508,…	8.05832	2.47707e-32	2.47707e-32
adaptive immune response	GO:0002250	54	4.00927e-30	P01880, Q8TDQ0, P04439, P13747, P09693, P01911, P06340, P79483, A6NJW9, P04440, P20036, P05538, P10966, Q9NNX6, P15812, P01909, Q8IUN9, P10321, Q9UNG2, P01906, P01903, O00481, O95727, Q7Z7D3, Q6UX41, P01861, P01860, Q6GTX8, P28068, Q92637, P28067, Q9UMR7, P13765, B7Z8K6, P13762, Q9UIB8, Q7Z6A9, P01859, P26717, P01857, P01730, P01850, Q9BX67, B6A8C7, Q9NP99, Q9Y3P8, P16410, Q8WWV6, P01889, A0A5B9,…	7.27298	5.73726e-27	2.86863e-27
antigen processing and presentation of peptide or polysaccharide antigen via MHC class II	GO:0002504	17	1.39678e-26	P28068, P28067, P05538, P04439, P13765, P01909, P13762, P01906, P01903, P01889, P01911, P06340, P79483, P01920, P04440, P20036, Q30154	57.699	1.99879e-23	6.66262e-24
peptide antigen assembly with MHC class II protein complex	GO:0002503	15	1.02217e-23	P28068, P28067, P05538, P13765, P01909, P13762, P01906, P01903, P01911, P06340, P79483, P01920, P04440, P20036, Q30154	59.8951	1.46272e-20	3.6568e-21
antigen processing and presentation	GO:0019882	20	1.36883e-23	P28068, P28067, P04439, Q9NNX6, P13747, P13765, P01909, P10321, P13762, P01906, P01903, P01889, P01911, P79483, P01920, P04440, Q16394, P04233, P20036, Q30154	30.1694	1.9588e-20	3.91759e-21
antigen processing and presentation of exogenous peptide antigen via MHC class II	GO:0019886	17	1.46539e-21	P28068, P28067, P05538, P13765, P01909, P31994, P13762, P01906, P01903, P01911, P06340, P79483, P01920, P04440, P04233, P20036, Q30154	36.0618	2.09697e-18	3.49496e-19
positive regulation of T cell activation	GO:0050870	17	5.22498e-21	P28068, P28067, P05538, O00241, P13765, P01909, P13762, P01906, P01903, P01911, Q5TFQ8, P06340, P79483, P01920, P04440, P01730, P20036, Q30154	33.9406	7.47695e-18	1.06814e-18
T cell receptor signaling pathway	GO:0050852	24	4.47727e-18	Q6UXG8, Q9UM44, Q13410, P04439, P78410, P10966, B7Z8K6, O00478, P16410, P09693, O00481, P01911, A0A5B9, P79483, P01920, Q7KYR7, Q16653, Q7Z7D3, Q6UX41, P04440, P01850, Q96PL5, A8MVZ5, P04234	11.8916	6.40698e-15	8.00872e-16
positive regulation of immune response	GO:0050778	15	6.92752e-17	P28068, P28067, P05538, P13765, P01909, P13762, P01906, P01903, P01911, P06340, P79483, P01920, P04440, P20036, Q30154	27.5194	1.58873e-13	1.10148e-14
positive regulation of T cell mediated cytotoxicity	GO:0001916	13	7.26792e-14	P30511, P04439, P13747, Q8TD07, P15812, P17693, P10321, P01903, P01889, P01911, Q30201, Q6H3X3, P01893	24.5126	1.04062e-10	1.04004e-11

## Sheet: 1-3 TM_N-glycan
Enriched biological process	GO term	Count	PValue	Genes	Fold Enrichment	Bonferroni	Benjamini
protein O-linked glycosylation	GO:0006493	14	1.43393e-15	Q49A17, Q14435, Q6IS24, Q86SR1, Q8NCW6, Q6P9A2, Q8N4A0, Q9P109, Q8NCL4, Q8N3T1, Q8IUC8, Q9NY28, Q9HCQ5, Q10472	28.7706	1.53422e-12	1.52426e-12
O-glycan processing	GO:0016266	12	4.86396e-15	Q14435, Q9P109, Q86SR1, Q02742, Q8NCL4, Q8N3T1, Q8IUC8, Q9NY28, Q8NCW6, Q9HCQ5, Q8N4A0, Q10472	40.2989	5.19274e-12	2.5852e-12
protein O-linked glycosylation via threonine	GO:0018243	7	1.04185e-11	Q49A17, Q14435, Q8NCL4, Q8IUC8, Q8NCW6, Q8N4A0, Q10472	107.091	1.10749e-08	3.69163e-09
tumor necrosis factor-mediated signaling pathway	GO:0033209	10	4.86783e-09	Q9Y5U5, P19438, Q92956, Q93038, Q9HAV5, P43489, Q9NS68, P25445, Q9Y6Q6, P20333	17.6523	5.17449e-06	1.29363e-06
cellular response to growth factor stimulus	GO:0071363	8	1.92946e-07	P27037, P37023, Q13873, P37173, P36897, Q13705, P36894, P20333	18.9914	0.000205081	4.10204e-05
activin receptor signaling pathway	GO:0032924	6	3.36602e-07	P27037, P37023, Q13873, P37173, P36897, Q13705	39.3394	0.000357744	5.96347e-05
protein O-linked glycosylation via serine	GO:0018242	5	5.26012e-07	Q14435, Q3V5L5, Q8IUC8, Q8N4A0, Q10472	68.844	0.000558995	7.98787e-05
apoptotic process	GO:0006915	18	2.23497e-06	P51693, Q9Y5U5, Q6ZN44, P36897, P36941, O00220, O95185, Q07011, Q9UNE0, Q8IZJ1, Q9NS68, P19438, P37173, Q93038, P01589, P05067, Q9UBN6, P25445	4.02335	0.00237295	0.000296971
cellular response to BMP stimulus	GO:0071773	6	3.12524e-06	P27037, P37023, Q13873, O43278, P36894, O43291	25.8165	0.00331662	0.000369126
adaptive immune response	GO:0002250	16	3.71539e-06	Q92956, P15529, Q6EIG7, O75023, Q6PI73, Q9Y6Q6, O14836, Q9H2X3, Q8WTT0, P26718, Q96PJ5, P01876, Q8NHL6, Q13241, Q8N423	4.37105	0.00394168	0.000385878

## Sheet: 1-3 TM_SS
Enriched biological process	GO term	Count	PValue	Genes	Fold Enrichment	Bonferroni	Benjamini
cell adhesion	GO:0007155	37	5.2098e-18	P78324, Q8N2Q7, Q08380, P51164, O75325, Q07699, P13688, Q9NQS3, Q08345, Q9NQ25, P40200, Q06418, P20138, Q9Y5E3, P23468, P21583, Q15262, O14522, Q15762, Q15223, Q9Y5E9, Q16853, Q16832, P10586, Q96QU1, Q9P1W8, P13598, Q14CZ8, Q9Y639, P16671, Q13291, Q6PCB8, P28827, P16070, Q9Y286, Q9UN74, Q13332	6.0468	7.59589e-15	7.59589e-15
immune response	GO:0006955	32	3.02749e-15	P31997, P29016, P08637, P29017, P03986, P12314, Q9BQ51, Q29980, O60603, Q29983, P40200, P33681, Q9NZQ7, Q86YC3, Q15223, P06126, Q14953, P24394, P24071, Q14954, P15813, O75015, Q03167, Q08334, P42081, P32971, P31785, P16871, P43626, P16671, P40259, P23510	5.92415	4.3705e-12	2.20704e-12
cytokine-mediated signaling pathway	GO:0019221	20	5.11978e-15	P24394, Q9HC73, Q9NP60, Q8IU57, P15509, P10912, P48551, Q9UHF4, Q08334, O75462, P14784, P31785, Q9HBE5, P42701, Q01344, P16871, Q99650, P38484, P16070, Q13651	11.9493	7.44604e-12	2.48822e-12
viral entry into host cell	GO:0046718	16	2.99431e-13	Q96D42, Q14108, Q14118, Q8WTV0, Q9NQS3, P42081, P30530, Q9BYF1, P15144, Q06418, Q13291, P33681, Q9NY25, P15151, P08195, Q15223	14.4329	4.36565e-10	1.09143e-10
homophilic cell adhesion via plasma membrane adhesion molecules	GO:0007156	18	6.86067e-12	P07949, P12830, Q96QU1, P13688, Q9NQS3, Q9Y639, Q96AP7, P40199, P15151, Q9Y5E3, Q6PCB8, P28827, O14522, Q9BY67, Q9UN74, Q15223, Q9Y5E9, Q8WZ75	9.51822	1.00028e-08	1.80257e-09
cell surface receptor signaling pathway	GO:0007166	23	7.41798e-12	P08637, Q7Z6M3, Q96E93, Q12866, Q96LA5, P10747, P12319, P48551, P12314, O75015, Q9BQ51, P42081, P32971, P16871, Q9NZS2, P16066, P16671, P33681, P38484, P01019, Q9NZQ7, P26715, P23510	6.55176	1.08154e-08	1.80257e-09
positive regulation of kinase activity	GO:0033674	13	1.36939e-11	P34925, P29323, Q12866, Q16832, P07949, Q08345, P30530, P21802, Q06418, P11362, P22607, P16070, P22455	16.8468	1.99658e-08	2.85225e-09
signal transduction	GO:0007165	41	1.0823e-09	P34925, Q9NP60, Q08380, P07949, O75325, P12314, O75144, P13688, O60603, Q6IA17, Q06418, P42701, Q01344, P20138, P16066, Q9NY25, P42262, P20594, Q9NZQ7, Q9BZW8, Q15262, O14522, Q9UKU6, Q15762, P24394, Q16832, P42261, Q6UY09, Q08334, P30530, P32971, P14784, P31785, P40199, P15144, P16871, Q9HB29, P28827, P40259, Q14002, P23510	2.94029	1.578e-06	1.9725e-07
transmembrane receptor protein tyrosine kinase signaling pathway	GO:0007169	14	2.6282e-09	P23470, P34925, P29323, Q12866, Q16832, P07949, Q08345, P30530, P21802, Q06418, P11362, P22607, O14522, P22455	9.54172	3.8319e-06	4.25768e-07
synaptic membrane adhesion	GO:0099560	8	1.53077e-08	Q8N2Q7, Q6PJG9, Q9BTN0, P10586, Q96NI6, P23468, Q13332, Q9NT99	26.2884	2.23184e-05	2.23186e-06

## Sheet: 1-3 N-glycan_SS
Enriched biological process	GO term	Count	PValue	Genes	Fold Enrichment	Bonferroni	Benjamini
detection of chemical stimulus involved in sensory perception of smell	GO:0050911	366	0	Q8N349, Q5TZ20, P47881, Q8NGL2, Q8NGL0, Q8NGL1, A6NMU1, Q8NGL6, Q8NGL7, Q8TCB6, Q8NGL9, A6NL26, O76100, Q9P1Q5, P0C604, Q6IF00, Q8NGK1, Q8NGK2, Q8NGK0, Q8NGK6, Q8NGK3, Q8NGK4, A6NF89, A6ND48, Q8NG99, Q8NGJ0, Q8NGJ1, Q8NGJ4, Q8NGJ5, Q6IFN5, Q8NGJ2, Q8NGJ3, Q8NGJ8, Q8NGJ6, Q8NGJ7, Q9Y5P1, Q9Y5P0, Q8NGI9, Q8NGZ0, O14581, Q8NGZ4, Q8NGZ5, Q8NG94, Q8NGZ2, Q8NGZ3, Q8NG92, O95221, Q8NG98, Q8NGZ9, O95222,…	16.6477	0	0
G-protein coupled receptor signaling pathway	GO:0007186	502	0	Q8N349, P28566, Q9BPV8, Q9P1P4, Q9P1P5, P37288, A6NMU1, P04000, P04001, Q8TCB6, A6NL26, Q92847, Q9P1Q5, P0C604, P48039, P46093, P30989, P46091, Q9BXC0, Q8NG99, Q8IYL9, Q8NGZ0, P48145, O14581, P48146, Q8NGZ4, Q8NG94, O00175, Q8NGZ5, Q8NGZ2, Q8NG92, Q8NGZ3, O95221, Q8NG98, Q8NGZ9, O95222, Q8NGZ6, Q8NG95, Q8NGY9, A6NM76, Q96RA2, Q8NHB1, Q9Y585, Q8NHB7, Q8NHB8, P25090, Q5JQS5, P58182, O60403, O00590,…	10.2645	0	0
sensory perception of smell	GO:0007608	76	1.24216e-68	Q15612, Q9H207, Q15617, Q15615, Q9UKL2, Q8NGP2, P0C7N1, Q8NGP3, Q8NH10, Q8NG78, Q8NGL2, Q8NGP6, Q8NGP4, Q8NGL0, Q6IF36, Q8NGL1, Q96R09, Q96R08, Q8NGP8, P0C7N5, Q15620, Q8N146, P58181, A6NL26, Q8NGG7, Q15622, Q8NGG8, Q96RD0, Q8NH90, Q13606, Q8NH50, Q9NQN1, Q8NH51, Q8NH89, Q9NZP0, Q9NZP2, Q8NH48, Q8NGG1, Q9NZP5, Q9GZM6, Q9H2C8, Q8NGG0, Q8NGG6, Q8NGG3, Q01959, Q8NGG4, Q8NGF7, P14416, Q9H346, P34982,…	12.986	3.2172e-65	1.0724e-65
chemical synaptic transmission	GO:0007268	79	1.00366e-39	P08912, P28566, P34969, Q15818, P36544, Q13639, Q8NGY7, O60403, P17787, Q99928, P48169, P07510, Q9UGM1, Q9H3N8, Q15822, P28335, P25021, P47870, Q8NGC9, P48167, Q15825, P78334, Q8NGC8, P32297, P35367, Q9GZZ6, P47869, P08173, P23435, Q16445, P24046, Q8NGG3, P49286, P28222, P30989, P11229, P28221, O43614, O43613, Q8N1C3, Q8NGN1, Q05901, P02708, P11230, P41595, A5X5Y0, A8MPY1, O14764, P47972, Q15761,…	6.08758	2.59948e-36	6.49871e-37
G-protein coupled receptor signaling pathway, coupled to cyclic nucleotide second messenger	GO:0007187	42	4.82899e-37	P49286, P32745, P08912, P28566, P34969, P28222, P11229, P28221, P13945, Q16602, Q13639, P32246, Q8NGY7, P13500, P25929, O60403, Q8NGN1, P43119, P41595, P21728, P47898, Q9Y4A9, Q9H3N8, Q8NHC4, P25021, P28335, Q8NGC9, Q8NGA5, Q8NGA6, Q8NGC8, P35346, P35367, P08908, P21917, P30872, O60755, P31391, P41143, P08173, P48039, P30939, Q8NGG3	12.6968	1.25071e-33	2.50142e-34
positive regulation of cytosolic calcium ion concentration	GO:0007204	57	1.89165e-33	Q9NPB9, Q8TD43, Q9P296, O75388, P25090, O00421, P32302, P37288, P43119, O00590, P46663, Q9HC97, Q9UGM1, Q99527, Q9H3N8, P30556, P35408, P25101, P25024, P30559, O43603, P51679, Q9GZZ6, P34995, P61073, P55085, P21731, P47901, P21730, P49682, Q13258, P51684, Q9GZQ4, P22362, P32246, P51686, P32248, Q99788, P41597, P48546, P25106, P21462, P25103, P24530, O14842, P25025, Q92633, P32239, Q8NGA4, P25089,…	7.32051	4.89936e-30	8.16561e-31
neurological system process	GO:0050877	36	2.0588e-32	P36544, Q8N1C3, P17787, Q05901, P02708, P11230, A8MPY1, A5X5Y0, Q99928, O14764, P48169, P07510, Q9UGM1, Q15822, Q9UN88, P28476, P47870, P48167, Q15825, P28472, P78334, O75311, P32297, P14867, Q9GZZ6, P30532, Q07001, P47869, P18505, P23416, P18507, Q04844, P43681, P23415, Q16445, P24046	13.0999	5.33229e-29	7.61755e-30
adaptive immune response	GO:0002250	97	3.95639e-30	A0A0A6YYK7, A0A0A6YYK6, Q8TD43, A0A0A6YYK1, A0A589, A0A0K0K1B3, A0A075B6W5, A0A5A2, A0JD32, A0A0A6YYJ7, A0A075B6N4, A0A075B6N3, P01591, P0DP01, A0A075B6N1, A0A578, A0A0K0K1C4, A0A577, A0A576, A0A075B6V5, A0A0A6YYC5, P02675, Q8WXI8, A0A0B4J280, O95971, A0A0K0K1D8, P0DPF4, P0DPF7, A0A0C4DH28, A0A0B4J272, A0A0B4J271, A0A0B4J274, A0A0B4J273, A0A0B4J276, A0A0B4J275, A0A0B4J277, A0A087WT01, A0A0B4J279,…	3.78181	1.0247e-26	1.28088e-27
phospholipase C-activating G-protein coupled receptor signaling pathway	GO:0007200	36	2.95073e-27	P46093, Q9GZQ4, Q96G91, Q9P296, O75388, O43614, P25090, P34981, Q9H244, Q99788, P41595, P41231, Q9NYM4, P21462, P25103, P24530, O14842, P25025, P28336, Q96RI0, P32239, P28335, Q8NGA4, P32238, P30556, P25089, O43603, P35367, P30550, P35348, P41145, P41143, Q15077, Q16581, Q9HB89, P21730	10.2521	7.64239e-24	8.49155e-25
neuropeptide signaling pathway	GO:0007218	43	1.05126e-25	Q9NSD7, P32745, Q9GZQ4, P30989, P49146, P49683, Q9UKP6, Q969F8, O43614, O43613, Q8TCW9, P46091, Q8TDU9, P32247, P25929, Q99463, Q8NFJ6, Q9NYM4, Q15761, P28336, P48145, P48167, P48146, P47211, O15354, Q8TDV0, O75311, P35346, O43603, P30550, Q86SP6, P30872, O60755, P41146, P41145, P31391, P23416, P41143, Q9Y5Y4, P23415, P01189, Q9HB89, Q6W5P4	7.47736	2.72277e-22	2.72277e-23
