# Supplementary material for: Discovery and Visualization of the Hidden Relationships among N-Glycosylation, Disulfide Bonds, and Membrane Topology
Source: Int J Mol Sci. 2023 Nov 10;24(22):16182. doi: 10.3390/ijms242216182 (PMC10671238; doi:10.3390/ijms242216182)
Supplement: Supplementary file 1 [file ijms-24-16182-s001.zip › ijms-2676210-supplementary/Supplementary Table S5.xlsx]

## Sheet: Sheet1
Entry	Entry name	Protein names	Length	Topology	Conflicting Disulfide bond(s)	Conflicting Glycosylation
O00574	CXCR6_HUMAN	C-X-C chemokine receptor type 6 (CXC-R6) (CXCR-6) (CDw186) (G-protein coupled receptor STRL33) (G-protein coupled receptor bonzo) (CD antigen CD186)	342	o32-55i68-88o100-125i149-169o189-213i232-253o268-291i	["102,180"]
P35968	VGFR2_HUMAN	Vascular endothelial growth factor receptor 2 (VEGFR-2) (EC 2.7.10.1) (Fetal liver kinase 1) (FLK-1) (Kinase insert domain receptor) (KDR) (Protein-tyrosine kinase receptor flk-1) (CD antigen CD309)	1356	o765-785i	["1024,1045"]
O00398	P2Y10_HUMAN	Putative P2Y purinoceptor 10 (P2Y10) (P2Y-like receptor)	339	o36-60i70-92o104-129i150-170o195-219i244-266o282-309i	["106,181"]
P41231	P2RY2_HUMAN	P2Y purinoceptor 2 (P2Y2) (ATP receptor) (P2U purinoceptor 1) (P2U1) (P2U receptor 1) (Purinergic receptor)	377	o34-59i70-91o104-129i149-171o195-220i246-271o283-309i	["106,183"]
Q96P68	OXGR1_HUMAN	2-oxoglutarate receptor 1 (Alpha-ketoglutarate receptor 1) (G-protein coupled receptor 80) (G-protein coupled receptor 99) (P2Y purinoceptor 15) (P2Y15) (P2Y-like GPCR) (P2Y-like nucleotide receptor)	337	o35-60i70-90o104-129i150-170o195-219i242-263o283-305i	["106,183"]
P21730	C5AR1_HUMAN	C5a anaphylatoxin chemotactic receptor 1 (C5a anaphylatoxin chemotactic receptor) (C5a-R) (C5aR) (CD antigen CD88)	350	o35-64i71-94o106-132i153-174o197-224i241-267o281-304i	["109,188"]
P46663	BKRB1_HUMAN	B1 bradykinin receptor (B1R) (BK-1 receptor)	353	o39-63i74-94o108-133i154-175o200-223i251-272o289-315i	["110,189"]
Q99677	LPAR4_HUMAN	Lysophosphatidic acid receptor 4 (LPA receptor 4) (LPA-4) (G-protein coupled receptor 23) (P2Y purinoceptor 9) (P2Y9) (P2Y5-like receptor) (Purinergic receptor 9)	370	o41-66i76-97o109-134i154-175o200-226i250-275o291-314i	["111,188"]
O75388	GPR32_HUMAN	Probable G-protein coupled receptor 32	356	o45-70i78-100o112-137i158-179o214-238i257-278o300-320i	["114,191"]
Q9UNW8	GP132_HUMAN	Probable G-protein coupled receptor 132 (G2 accumulation protein)	380	o43-68i77-100o113-138i158-178o196-220i243-268o289-311i	["115,186"]
P22760	AAAD_HUMAN	Arylacetamide deacetylase (EC 3.1.1.3)	399	o21i	["116,340"]	[78,282]
O00590	ACKR2_HUMAN	Atypical chemokine receptor 2 (C-C chemokine receptor D6) (Chemokine receptor CCR-10) (Chemokine receptor CCR-9) (Chemokine-binding protein 2) (Chemokine-binding protein D6)	384	o47-72i83-107o115-140i161-181o208-231i251-272o292-315i	["117,195"]
P51686	CCR9_HUMAN	C-C chemokine receptor type 9 (C-C CKR-9) (CC-CKR-9) (CCR-9) (G-protein coupled receptor 28) (GPR-9-6) (CD antigen CDw199)	369	o50-72i85-109o117-142i164-186o212-236i255-279o297-321i	["119,198"]
O43613	OX1R_HUMAN	Orexin receptor type 1 (Ox-1-R) (Ox1-R) (Ox1R) (Hypocretin receptor type 1)	425	o45-69i83-108o117-142i161-182o214-236i299-324o338-361i	["119,202"]
P47898	5HT5A_HUMAN	5-hydroxytryptamine receptor 5A (5-HT-5) (5-HT-5A) (5-HT5A) (Serotonin receptor 5A)	357	o40-65i78-99o116-137i159-179o200-221i286-307o321-341i	["120,192"]
Q8NH41	OR4KF_HUMAN	Olfactory receptor 4K15 (Olfactory receptor OR14-20)	348	o26-49i62-82o98-120i142-164o195-223i244-259o270-287i	["121,213"]	[29]
O15218	GP182_HUMAN	G-protein coupled receptor 182	404	o54-77i90-110o124-149i169-190o215-240i259-281o297-323i	["126,202"]
Q9UPC5	GPR34_HUMAN	Probable G-protein coupled receptor 34	381	o56-80i91-112o125-150i171-192o217-239i267-291o311-330i	["127,204"]
O43614	OX2R_HUMAN	Orexin receptor type 2 (Ox-2-R) (Ox2-R) (Ox2R) (Hypocretin receptor type 2)	444	o52-77i91-116o125-146i169-191o218-244i305-330o344-367i	["127,210"]
P32248	CCR7_HUMAN	C-C chemokine receptor type 7 (C-C CKR-7) (CC-CKR-7) (CCR-7) (BLR2) (CDw197) (Epstein-Barr virus-induced G-protein coupled receptor 1) (EBI1) (EBV-induced G-protein coupled receptor 1) (MIP-3 beta receptor) (CD antigen CD197)	378	o57-81i93-119o128-152i174-196o220-245i264-286o303-329i	["129,210"]
Q99527	GPER1_HUMAN	G-protein coupled estrogen receptor 1 (Chemoattractant receptor-like 2) (Flow-induced endothelial G-protein coupled receptor 1) (FEG-1) (G protein-coupled estrogen receptor 1) (G-protein coupled receptor 30) (GPCR-Br) (IL8-related receptor DRY12) (Lymphocyte-derived G-protein coupled receptor) (LYGPR) (Membrane estrogen receptor) (mER)	375	o60-85i96-117o128-153i174-194o216-236i260-284o308-328i	["130,207"]
P02489	CRYAA_HUMAN	Alpha-crystallin A chain (Heat shock protein beta-4) (HspB4) [Cleaved into: Alpha-crystallin A(1-172); Alpha-crystallin A(1-168); Alpha-crystallin A(1-162)]	173	i	["131,142"]
P55085	PAR2_HUMAN	Proteinase-activated receptor 2 (PAR-2) (Coagulation factor II receptor-like 1) (G-protein coupled receptor 11) (Thrombin receptor-like 1) [Cleaved into: Proteinase-activated receptor 2, alternate cleaved 1; Proteinase-activated receptor 2, alternate cleaved 2]	397	o76-102i110-133o146-171i190-212o239-264i286-313o325-347i	["148,226"]
Q8WTR4	GDPD5_HUMAN	Glycerophosphodiester phosphodiesterase domain-containing protein 5 (EC 3.1.4.11) (Glycerophosphodiester phosphodiesterase 2)	605	i43-63o86-113i123-143o160-180i193-213o498-517i	["15,18","25,571"]
Q9NSD7	RL3R1_HUMAN	Relaxin-3 receptor 1 (RLN3 receptor 1) (G protein-coupled receptor SALPR) (G-protein coupled receptor GPCR135) (Relaxin family peptide receptor 3) (Somatostatin- and angiotensin-like peptide receptor)	469	o82-105i119-140o153-178i215-235o265-288i327-351o368-392i	["155,247"]
P25101	EDNRA_HUMAN	Endothelin-1 receptor (Endothelin receptor type A) (ET-A) (ETA-R) (hET-AR)	427	o81-103i117-142o156-181i202-223o250-276i307-328o346-371i	["158,239"]
O00254	PAR3_HUMAN	Proteinase-activated receptor 3 (PAR-3) (Coagulation factor II receptor-like 2) (Thrombin receptor-like 2)	374	o96-120i129-151o164-189i209-231o258-286i302-323o339-361i	["166,245"]
P24530	EDNRB_HUMAN	Endothelin receptor type B (ET-B) (ET-BR) (Endothelin receptor non-selective type)	442	o99-124i138-163o172-197i218-239o268-294i324-345o363-388i	["174,255"]
P25116	PAR1_HUMAN	Proteinase-activated receptor 1 (PAR-1) (Coagulation factor II receptor) (Thrombin receptor)	425	o103-128i137-160o173-198i217-239o266-291i312-339o352-374i	["175,254"]
O75762	TRPA1_HUMAN	Transient receptor potential cation channel subfamily A member 1 (Ankyrin-like with transmembrane domains protein 1) (Transformation-sensitive protein p120) (Wasabi receptor)	1119	i720-740o765-785i804-824o830-850i874-894o935-956i	["192,665","462,665","608,621","621,665","633,856"]
Q9UBL9	P2RX2_HUMAN	P2X purinoceptor 2 (P2X2) (ATP receptor) (Purinergic receptor)	471	i41-62o342-367i	["21,439"]
P01848	TRAC_HUMAN	T cell receptor alpha constant	140	i	["22,72"]	[32,66,77,113]
Q06495	NPT2A_HUMAN	Sodium-dependent phosphate transport protein 2A (Sodium-phosphate transport protein 2A) (Na(+)-dependent phosphate cotransporter 2A) (NaPi-3) (Sodium/phosphate cotransporter 2A) (Na(+)/Pi cotransporter 2A) (NaPi-2a) (Solute carrier family 34 member 1)	639	i101-121o152-167i222-237o349-369i403-413o414-423i451-460o471-491i513-533o540-560i	["225,522"]
P02708	ACHA_HUMAN	Acetylcholine receptor subunit alpha	482	o231-256i263-281o298-318i429-451o	["237,238"]
Q99835	SMO_HUMAN	Smoothened homolog (SMO) (Protein Gx)	787	o232-254i265-285o313-337i359-378o399-424i447-471o519-538i	["314,390"]
Q96FT7	ASIC4_HUMAN	Acid-sensing ion channel 4 (ASIC4) (Amiloride-sensitive cation channel 4) (Amiloride-sensitive cation channel 4, pituitary)	647	i69-89o446-466i	["449,477"]	[484]
P05120	PAI2_HUMAN	Plasminogen activator inhibitor 2 (PAI-2) (Monocyte Arg-serpin) (Placental plasminogen activator inhibitor) (Serpin B2) (Urokinase inhibitor)	415	i	["5,405"]	[75,115,339]
Q9Y243	AKT3_HUMAN	RAC-gamma serine/threonine-protein kinase (EC 2.7.11.1) (Protein kinase Akt-3) (Protein kinase B gamma) (PKB gamma) (RAC-PK-gamma) (STK-2)	479	i	["59,76","293,307"]
P31749	AKT1_HUMAN	RAC-alpha serine/threonine-protein kinase (EC 2.7.11.1) (Protein kinase B) (PKB) (Protein kinase B alpha) (PKB alpha) (Proto-oncogene c-Akt) (RAC-PK-alpha)	480	i	["60,77","296,310"]
P31751	AKT2_HUMAN	RAC-beta serine/threonine-protein kinase (EC 2.7.11.1) (Protein kinase Akt-2) (Protein kinase B beta) (PKB beta) (RAC-PK-beta)	481	i	["60,77","297,311"]
Q12797	ASPH_HUMAN	Aspartyl/asparaginyl beta-hydroxylase (EC 1.14.11.16) (Aspartate beta-hydroxylase) (ASP beta-hydroxylase) (Peptide-aspartate beta-dioxygenase)	758	i54-74o359-368i	["641,648"]	[452,706,64]
P41594	GRM5_HUMAN	Metabotropic glutamate receptor 5 (mGluR5)	1212	o580-604i617-637o642-664i692-714o738-759i773-793o799-819i	["644,733"]
P29274	AA2AR_HUMAN	Adenosine receptor A2a	412	o8-29i44-68o75-100i122-144o172-198i236-259o265-288i	["77,166"]
Q8IYL9	PSYR_HUMAN	Psychosine receptor (G-protein coupled receptor 65) (T-cell death-associated gene 8 protein)	337	o15-40i49-71o85-110i130-151o179-204i227-251o271-293i	["87,170"]
Q9HC97	GPR35_HUMAN	G-protein coupled receptor 35 (Kynurenic acid receptor) (KYNA receptor)	309	o21-46i57-77o88-112i133-154o170-192i218-239o257-279i	["89,162"]
P43657	LPAR6_HUMAN	Lysophosphatidic acid receptor 6 (LPA receptor 6) (LPA-6) (Oleoyl-L-alpha-lysophosphatidic acid receptor) (P2Y purinoceptor 5) (P2Y5) (Purinergic receptor 5) (RB intron encoded G-protein coupled receptor)	344	o19-43i52-75o87-112i132-154o180-205i230-252o272-294i	["89,168"]
P46093	GPR4_HUMAN	G-protein coupled receptor 4 (G-protein coupled receptor 19)	362	o18-43i52-74o88-113i133-154o178-202i225-246o267-289i	["90,168"]
P25105	PTAFR_HUMAN	Platelet-activating factor receptor (PAF-R) (PAFr)	342	o17-41i52-75o88-113i134-154o182-207i231-257o274-296i	["90,173"]
Q9BXC1	GP174_HUMAN	Probable G-protein coupled receptor 174	333	o19-45i55-77o89-114i133-155o182-206i231-255o269-295i	["91,168"]
Q15743	OGR1_HUMAN	Ovarian cancer G-protein coupled receptor 1 (OGR-1) (G-protein coupled receptor 68) (GPR12A) (Sphingosylphosphorylcholine receptor)	365	o23-47i56-78o92-117i137-158o182-206i229-250o267-289i	["94,172"]
Q14330	GPR18_HUMAN	N-arachidonyl glycine receptor (NAGly receptor) (G-protein coupled receptor 18)	331	o23-47i59-79o92-117i138-159o183-209i233-257o269-289i	["94,172"]
O60704	TPST2_HUMAN	Protein-tyrosine sulfotransferase 2 (EC 2.8.2.20) (Tyrosylprotein sulfotransferase 2) (TPST-2)	377	o25i	["96,156","225,233"]	[343,368]
Q9Y271	CLTR1_HUMAN	Cysteinyl leukotriene receptor 1 (CysLTR1) (Cysteinyl leukotriene D4 receptor) (LTD4 receptor) (G-protein coupled receptor HG55) (HMTMF81)	337	o25-49i60-81o94-119i140-160o186-211i234-255o277-298i	["96,173"]
Q15077	P2RY6_HUMAN	P2Y purinoceptor 6 (P2Y6)	328	o27-52i62-84o97-122i143-165o189-214i240-265o278-304i	["99,177"]
P14625	ENPL_HUMAN	Endoplasmin (94 kDa glucose-regulated protein) (GRP-94) (Heat shock protein 90 kDa beta member 1) (Tumor rejection antigen 1) (gp96 homolog)	803	o84-93i		[107,217,445,481,502]
O95477	ABCA1_HUMAN	Phospholipid-transporting ATPase ABCA1 (EC 7.6.2.1) (ATP-binding cassette sub-family A member 1) (ATP-binding cassette transporter 1) (ABC-1) (ATP-binding cassette 1) (Cholesterol efflux regulatory protein)	2261	i22-42o632-652i685-706o724-736i745-765o821-841i1351-1371o1703-1723i1735-1755o1768-1788i1806-1820o1848-1868i		[14,1144,1294,2044,2238]
Q9P1P4	TAAR3_HUMAN	Putative trace amine-associated receptor 3 (TaR-3) (Trace amine receptor 3) (hTaar3) (G-protein coupled receptor 57)	343	o42-56i68-90o106-127i148-169o196-218i258-278o289-312i		[145]
Q8NH48	OR5B3_HUMAN	Olfactory receptor 5B3 (Olfactory receptor 5B13) (Olfactory receptor OR11-239)	314	o23-47i57-77o96-118i142-164o195-221i240-258o271-288i		[153]
Q8NH90	O5AK2_HUMAN	Olfactory receptor 5AK2	309	o25-49i59-79o98-120i144-164o194-222i245-256o273-290i		[155]
Q8NH89	O5AK3_HUMAN	Putative olfactory receptor 5AK3	298	o26-49i62-77o98-120i144-166o196-223i245-256o273-290i		[155]
P01019	ANGT_HUMAN	Angiotensinogen (Serpin A8) [Cleaved into: Angiotensin-1 (Angiotensin 1-10) (Angiotensin I) (Ang I); Angiotensin-2 (Angiotensin 1-8) (Angiotensin II) (Ang II); Angiotensin-3 (Angiotensin 2-8) (Angiotensin III) (Ang III) (Des-Asp[1]-angiotensin II); Angiotensin-4 (Angiotensin 3-8) (Angiotensin IV) (Ang IV); Angiotensin 1-9; Angiotensin 1-7; Angiotensin 1-5; Angiotensin 1-4]	485	o130-157i		[170,304,328]
Q9Y6M7	S4A7_HUMAN	Sodium bicarbonate cotransporter 3 (Electroneutral Na/HCO(3) cotransporter) (Sodium bicarbonate cotransporter 2) (Sodium bicarbonate cotransporter 2b) (Bicarbonate transporter) (Solute carrier family 4 member 7)	1214	i609-626o644-658i694-704o705-716i726-740o824-842i858-878o910-929i955-969o970-979i1010-1029o1032-1046i1082-1099o1106-1118i		[171,269,398,406]
Q08380	LG3BP_HUMAN	Galectin-3-binding protein (Basement membrane autoantigen p105) (Lectin galactoside-binding soluble 3-binding protein) (Mac-2-binding protein) (MAC2BP) (Mac-2 BP) (Tumor-associated antigen 90K)	585	o138-147i		[192,362,398,551,580]
Q15858	SCN9A_HUMAN	Sodium channel protein type 9 subunit alpha (Neuroendocrine sodium channel) (hNE-Na) (Peripheral sodium channel 1) (PN1) (Sodium channel protein type IX subunit alpha) (Voltage-gated sodium channel subunit alpha Nav1.7)	1988	i127-145o155-172i190-200o201-213i248-268o377-397i745-763o778-798i810-822o823-834i866-885o945-963i1193-1204o1207-1216i1232-1247o1263-1278i1321-1338o1431-1453i1516-1534o1546-1557i1558-1567o1580-1595i1643-1663o1735-1755i		[209]
P35498	SCN1A_HUMAN	Sodium channel protein type 1 subunit alpha (Sodium channel protein brain I subunit alpha) (Sodium channel protein type I subunit alpha) (Voltage-gated sodium channel subunit alpha Nav1.1)	2009	i129-147o161-174i192-208o209-218i250-270o400-418i769-787o799-811i812-822o837-852i890-909o970-987i1219-1237o1258-1273i1347-1364o1460-1480i1542-1560o1572-1583i1584-1593o1606-1622i1669-1689o1761-1781i		[211]
Q9NY46	SCN3A_HUMAN	Sodium channel protein type 3 subunit alpha (Sodium channel protein brain III subunit alpha) (Sodium channel protein type III subunit alpha) (Voltage-gated sodium channel subtype III) (Voltage-gated sodium channel subunit alpha Nav1.3)	2000	i129-147o161-174i192-202o203-215i250-270o401-419i761-779o791-812i826-840o841-850i882-901o961-979i1207-1225o1243-1254i1255-1264o1277-1292i1335-1352o1446-1464i1527-1545o1561-1578i1590-1600o1601-1610i1654-1674o1746-1766i		[211]
Q99250	SCN2A_HUMAN	Sodium channel protein type 2 subunit alpha (HBSC II) (Sodium channel protein brain II subunit alpha) (Sodium channel protein type II subunit alpha) (Voltage-gated sodium channel subunit alpha Nav1.2)	2005	i130-148o162-175i193-209o210-219i251-271o402-420i760-778o790-800i801-811o825-843i881-900o961-978i1209-1227o1245-1256i1257-1266o1279-1294i1337-1354o1449-1469i1532-1551o1562-1573i1574-1583o1596-1612i1659-1679o1751-1771i		[212]
Q14524	SCN5A_HUMAN	Sodium channel protein type 5 subunit alpha (HH1) (Sodium channel protein cardiac muscle subunit alpha) (Sodium channel protein type V subunit alpha) (Voltage-gated sodium channel subunit alpha Nav1.5)	2016	i132-149o159-177i195-206o207-218i253-273o388-408i723-736o751-761i762-771o783-798i839-858o916-934i1206-1224o1242-1253i1254-1263o1276-1291i1334-1351o1448-1465i1529-1547o1559-1577i1592-1602o1603-1612i1656-1676o1746-1771i		[214,803]
P35499	SCN4A_HUMAN	Sodium channel protein type 4 subunit alpha (SkM1) (Sodium channel protein skeletal muscle subunit alpha) (Sodium channel protein type IV subunit alpha) (Voltage-gated sodium channel subunit alpha Nav1.4)	1836	i132-150o164-177i195-205o206-218i253-273o424-444i579-597o612-632i644-655o656-665i703-719o780-797i1032-1043o1046-1055i1071-1086o1102-1117i1160-1179o1270-1290i1354-1372o1384-1404i1421-1437o1441-1450i1483-1501o1573-1597i		[214]
Q9UQD0	SCN8A_HUMAN	Sodium channel protein type 8 subunit alpha (Sodium channel protein type VIII subunit alpha) (Voltage-gated sodium channel subunit alpha Nav1.6)	1980	i133-151o165-178i196-206o207-219i254-274o388-406i754-772o784-805i819-836o837-846i875-894o954-972i1199-1217o1235-1246i1247-1257o1269-1284i1327-1344o1445-1460i1523-1541o1553-1567i1586-1596o1597-1606i1650-1670o1741-1765i		[215]
Q13304	GPR17_HUMAN	Uracil nucleotide/cysteinyl leukotriene receptor (UDP/CysLT receptor) (G-protein coupled receptor 17) (P2Y-like receptor) (R12)	367	o62-85i96-117o135-155i178-198o222-244i262-288o306-328i		[282]
Q8IZM9	S38A6_HUMAN	Probable sodium-coupled neutral amino acid transporter 6 (N-system amino acid transporter 1) (NAT-1) (Na(+)-coupled neutral amino acid transporter 6) (Solute carrier family 38 member 6)	456	i51-69o75-95i124-145o165-185i188-211o249-267i284-307o327-347i370-388o394-416i429-451o		[283]
O95264	5HT3B_HUMAN	5-hydroxytryptamine receptor 3B (5-HT3-B) (5-HT3B) (Serotonin receptor 3B)	441	o239-264i271-288o300-318i419-438o		[287]
P15151	PVR_HUMAN	Poliovirus receptor (Nectin-like protein 5) (NECL-5) (CD antigen CD155)	417	o345-365i		[360,352]
O75462	CRLF1_HUMAN	Cytokine receptor-like factor 1 (Cytokine-like factor 1) (CLF-1) (ZcytoR5)	422	o362-371i		[382]
O14511	NRG2_HUMAN	Pro-neuregulin-2, membrane-bound isoform (Pro-NRG2) [Cleaved into: Neuregulin-2 (NRG-2) (Divergent of neuregulin-1) (DON-1) (Neural- and thymus-derived activator for ERBB kinases) (NTAK)]	850	i98-107o406-426i		[52,53]
O43278	SPIT1_HUMAN	Kunitz-type protease inhibitor 1 (Hepatocyte growth factor activator inhibitor type 1) (HAI-1)	529	o468-488i		[523]
Q8WZ75	ROBO4_HUMAN	Roundabout homolog 4 (Magic roundabout)	1007	o469-489i		[680]
Q3T906	GNPTA_HUMAN	N-acetylglucosamine-1-phosphotransferase subunits alpha/beta (EC 2.7.8.17) (GlcNAc-1-phosphotransferase subunits alpha/beta) (Stealth protein GNPTAB) (UDP-N-acetylglucosamine-1-phosphotransferase subunits alpha/beta) [Cleaved into: N-acetylglucosamine-1-phosphotransferase subunit alpha; N-acetylglucosamine-1-phosphotransferase subunit beta]	1256	i18-38o716-725i1210-1220o1221-1230i		[729,829,1009,1129]
Q99624	S38A3_HUMAN	Sodium-coupled neutral amino acid transporter 3 (N-system amino acid transporter 1) (Na(+)-coupled neutral amino acid transporter 3) (Solute carrier family 38 member 3) (System N amino acid transporter 1)	504	i70-90o96-114i144-164o187-207i213-233o286-301i321-344o364-386i404-425o432-452i469-491o		[74,323]
Q13061	TRDN_HUMAN	Triadin	729	i48-58o59-68i		[75,647]
Q6UXM1	LRIG3_HUMAN	Leucine-rich repeats and immunoglobulin-like domains protein 3 (LIG-3)	1119	o810-830i		[905,987,999,1016]
